# Supplementary material for: Consensus Molecular Subtypes Efficiently Classify Gastric Adenocarcinomas and Predict the Response to Anti-PD-1 Immunotherapy
Source: Cancers (Basel). 2022 Jul 31;14(15):3740. doi: 10.3390/cancers14153740 (PMC9367605; doi:10.3390/cancers14153740)
Supplement: Supplementary file 1 [file cancers-14-03740-s001.zip]

Archive with 16 entries (12 files):
- cancers-1753514-supplementary/
- cancers-1753514-supplementary/Revised supplementary/
- cancers-1753514-supplementary/Revised supplementary/.DS_Store
- cancers-1753514-supplementary/Revised supplementary/TableS2_immune score.xlsx
- cancers-1753514-supplementary/Revised supplementary/TableS3_EMT score.xlsx
- cancers-1753514-supplementary/Revised supplementary/TableS4 GSEA.xlsx
- cancers-1753514-supplementary/Revised supplementary/Wu et al revised supplementary data.pdf
- cancers-1753514-supplementary/Revised supplementary/~$ et al revised supplementary data.docx
- cancers-1753514-supplementary/__MACOSX/
- cancers-1753514-supplementary/__MACOSX/._Revised supplementary
- cancers-1753514-supplementary/__MACOSX/Revised supplementary/
- cancers-1753514-supplementary/__MACOSX/Revised supplementary/._.DS_Store
- cancers-1753514-supplementary/__MACOSX/Revised supplementary/._TableS2_immune score.xlsx
- cancers-1753514-supplementary/__MACOSX/Revised supplementary/._TableS3_EMT score.xlsx
- cancers-1753514-supplementary/__MACOSX/Revised supplementary/._TableS4 GSEA.xlsx
- cancers-1753514-supplementary/__MACOSX/Revised supplementary/._Wu et al revised supplementary data.docx
