# Supplementary material for: Consensus Molecular Subtypes Efficiently Classify Gastric Adenocarcinomas and Predict the Response to Anti-PD-1 Immunotherapy
Source: Cancers (Basel). 2022 Jul 31;14(15):3740. doi: 10.3390/cancers14153740 (PMC9367605; doi:10.3390/cancers14153740)
Supplement: Supplementary file 1 [file cancers-14-03740-s001.zip › cancers-1753514-supplementary/Revised supplementary/TableS2_immune score.xlsx]

## Sheet: STAD
Table S2. ESTIMATES analysis for STAD, ACRG and CRC
ID	StromalScore	ImmuneScore	ESTIMATEScore	TumorPurity
TCGA-BR-8081-01	939.011	1812.87	2751.88	0.532765
TCGA-IN-7806-01	-859.947	-314.258	-1174.2	0.907867
TCGA-BR-4257-01	736.582	1218.5	1955.08	0.62788
TCGA-RD-A8N6-01	-210.583	-409.844	-620.428	0.870826
TCGA-D7-8575-01	-230.25	986.113	755.863	0.754477
TCGA-VQ-A94P-01	1262.65	714.43	1977.08	0.625363
TCGA-IN-A7NU-01	31.0072	815.604	846.611	0.745668
TCGA-MX-A5UG-01	1501.26	1777.73	3278.99	0.465758
TCGA-VQ-A8DZ-01	-621.907	-175.977	-797.884	0.883335
TCGA-BR-8679-01	207.35	-329.55	-122.2	0.832578
TCGA-VQ-A8P8-01	22.1066	591.477	613.584	0.768019
TCGA-VQ-A8P3-01	-160.522	-40.5962	-201.118	0.838939
TCGA-VQ-A8PU-01	-1205.07	-486.309	-1691.37	0.93705
TCGA-BR-8077-01	-35.0518	1043.26	1008.2	0.729654
TCGA-BR-7703-01	-875.22	336.079	-539.141	0.864899
TCGA-HU-A4H6-01	-268.853	796.162	527.309	0.776068
TCGA-BR-6452-01	39.072	704.956	744.028	0.755616
TCGA-VQ-A91Q-01	45.6575	-469.696	-424.038	0.856295
TCGA-CD-5801-01	-90.8735	1802.68	1711.81	0.655267
TCGA-HU-A4HB-01	-325.3	2005.37	1680.07	0.658779
TCGA-BR-A4J6-01	-180.26	-142.643	-322.902	0.848533
TCGA-BR-8381-01	821.695	1855.06	2676.75	0.542065
TCGA-HU-A4GD-01	-1688.28	-720.222	-2408.5	0.968553
TCGA-BR-7716-01	163.863	1372.21	1536.07	0.674533
TCGA-HU-A4G3-01	-647.661	-143.969	-791.63	0.882904
TCGA-BR-7722-01	-41.2668	431.897	390.631	0.788563
TCGA-D7-6820-01	-967.287	169.993	-797.295	0.883294
TCGA-VQ-A8PD-01	488.909	1627.42	2116.33	0.609283
TCGA-BR-6563-01	1530.46	2026.88	3557.34	0.429223
TCGA-HU-A4GT-01	-869.416	-5.66317	-875.079	0.888589
TCGA-MX-A5UJ-01	214.401	100.503	314.904	0.79535
TCGA-BR-8365-01	1356.89	795.364	2152.25	0.605093
TCGA-D7-A4YV-01	366.599	1218.47	1585.07	0.669205
TCGA-BR-4201-01	1375.21	1186.89	2562.1	0.55613
TCGA-BR-8588-01	800.331	1197.96	1998.29	0.622931
TCGA-BR-6803-01	1150.07	1087.23	2237.3	0.595107
TCGA-HF-7136-01	-125.374	-440.724	-566.098	0.866878
TCGA-D7-6815-01	-8.37379	-74.6294	-83.0031	0.829378
TCGA-BR-A4IU-01	1053.47	1165.87	2219.34	0.597224
TCGA-VQ-A922-01	285.616	-593.403	-307.788	0.847357
TCGA-BR-6457-01	1507.57	1037.09	2544.66	0.558256
TCGA-CG-5726-01	-1387.82	-337.006	-1724.82	0.938753
TCGA-VQ-A8E2-01	218.557	-368.226	-149.669	0.834805
TCGA-IN-8462-01	-18.0886	242.161	224.072	0.803361
TCGA-D7-A747-01	812.393	1143.1	1955.49	0.627832
TCGA-RD-A8NB-01	396.819	1092.83	1489.65	0.679548
TCGA-VQ-A928-01	208.985	-200.251	8.73397	0.82178
TCGA-D7-8579-01	996.528	834.549	1831.08	0.641942
TCGA-BR-4255-01	1368.94	939.564	2308.5	0.586676
TCGA-BR-7717-01	-16.0669	77.4333	61.3664	0.817353
TCGA-VQ-A8PQ-01	811.989	2519.76	3331.75	0.458892
TCGA-BR-6454-01	-145.931	1475.96	1330.03	0.696549
TCGA-FP-8211-01	-1040.89	350.579	-690.313	0.875823
TCGA-CG-4449-01	1144.04	504.604	1648.65	0.662242
TCGA-VQ-A91S-01	-620.726	527.595	-93.1317	0.830207
TCGA-VQ-A91D-01	-158.617	409.325	250.708	0.801027
TCGA-CG-4466-01	-1108.5	-515.986	-1624.49	0.933576
TCGA-BR-8297-01	557.996	142.754	700.75	0.759762
TCGA-CG-4440-01	-792.327	149.374	-642.953	0.872447
TCGA-D7-6525-01	127.649	197.74	325.389	0.794416
TCGA-CG-5724-01	-59.8977	535.293	475.395	0.780851
TCGA-D7-A4YY-01	399.286	791.877	1191.16	0.711029
TCGA-CG-4475-01	759.238	199.937	959.175	0.734557
TCGA-BR-4367-01	1093.27	1381.06	2474.33	0.566791
TCGA-BR-A453-01	1420.22	525.764	1945.98	0.628918
TCGA-R5-A805-01	585.395	1622.02	2207.42	0.598627
TCGA-BR-A4IV-01	1431.66	222.145	1653.8	0.661675
TCGA-BR-8369-01	28.3144	-328.14	-299.826	0.846736
TCGA-MX-A663-01	1007.29	-143.841	863.445	0.744019
TCGA-EQ-A4SO-01	-1433.45	-557.198	-1990.65	0.951481
TCGA-CD-5813-01	1796.07	1958.43	3754.5	0.402908
TCGA-BR-6705-01	1676.24	624.773	2301.01	0.587565
TCGA-HU-A4GH-01	-1833.33	-59.7837	-1893.12	0.946978
TCGA-R5-A7ZR-01	-1259.49	-172.533	-1432.03	0.92308
TCGA-BR-4253-01	411.977	2494.04	2906.02	0.513484
TCGA-SW-A7EA-01	-323.106	299.256	-23.8498	0.824495
TCGA-BR-8059-01	630.534	-312.925	317.609	0.795109
TCGA-BR-8286-01	118.756	377.342	496.098	0.778949
TCGA-BR-6456-01	1079.42	684.708	1764.12	0.649446
TCGA-BR-8686-01	695.916	1531.25	2227.17	0.596302
TCGA-FP-A4BF-01	1173.01	2130.93	3303.95	0.462513
TCGA-CD-8536-01	212.8	503.841	716.641	0.758243
TCGA-VQ-A8DT-01	-1344.97	-333.234	-1678.2	0.936373
TCGA-IN-AB1V-01	-1409.92	-296.727	-1706.65	0.93783
TCGA-D7-6528-01	-1047.77	-419.867	-1467.64	0.925078
TCGA-BR-A4IY-01	962.221	1141.17	2103.39	0.610788
TCGA-BR-8284-01	911.24	1517.85	2429.09	0.57225
TCGA-D7-A6EY-01	210.439	1536.57	1747	0.651355
TCGA-BR-8289-01	196.708	-113.133	83.5752	0.81547
TCGA-MX-A666-01	-939.649	38.3234	-901.326	0.89035
TCGA-BR-4366-01	-69.5845	173.063	103.479	0.813776
TCGA-D7-A6EX-01	-699.371	-810.53	-1509.9	0.927416
TCGA-BR-8384-01	1466.21	905.936	2372.15	0.579084
TCGA-CG-4306-01	353.961	876.161	1230.12	0.706996
TCGA-VQ-A8PK-01	-435.2	-70.5774	-505.778	0.86243
TCGA-D7-8574-01	1545.23	2335.47	3880.7	0.385885
TCGA-VQ-A8PP-01	-91.9268	361.755	269.829	0.799343
TCGA-RD-A8MV-01	6.49403	1840.17	1846.67	0.640185
TCGA-BR-4368-01	555.234	1143.99	1699.23	0.656661
TCGA-IN-8663-01	-898.824	-477.384	-1376.21	0.919898
TCGA-BR-6706-01	1204.39	2011.68	3216.07	0.473911
TCGA-BR-A4PF-01	-289.573	1064.51	774.935	0.752637
TCGA-CD-A489-01	689.061	717.021	1406.08	0.688496
TCGA-RD-A7BW-01	1594.62	1756.09	3350.71	0.456416
TCGA-RD-A8N2-01	973.633	547.85	1521.48	0.676112
TCGA-BR-A44T-01	751.453	2509.43	3260.88	0.468109
TCGA-R5-A7ZI-01	-386.19	1775.74	1389.55	0.690253
TCGA-VQ-A91U-01	-538.744	663.148	124.404	0.811987
TCGA-D7-6526-01	-738.525	-344.918	-1083.44	0.902201
TCGA-BR-7958-01	613.779	2111.1	2724.88	0.536115
TCGA-CG-4438-01	-37.2874	1110.94	1073.65	0.723051
TCGA-FP-A9TM-01	-1067.31	1019.38	-47.9282	0.82649
TCGA-BR-8080-01	1379.66	1180.73	2560.39	0.556339
TCGA-D7-A6EV-01	-1163.17	-485.278	-1648.45	0.934831
TCGA-CD-5798-01	988.972	837.337	1826.31	0.642478
TCGA-BR-4369-01	216.181	581.037	797.217	0.750479
TCGA-HU-A4HD-01	-414.296	-384.799	-799.094	0.883418
TCGA-CG-4304-01	702.45	1100.96	1803.41	0.645051
TCGA-BR-8485-01	321.281	573.155	894.436	0.740972
TCGA-IN-A7NT-01	-391.262	-275.358	-666.619	0.874139
TCGA-BR-6564-01	1271.84	878.705	2150.54	0.605294
TCGA-CG-4437-01	421.777	1316.9	1738.68	0.652282
TCGA-BR-7715-01	205.097	-529.787	-324.69	0.848672
TCGA-HU-8249-01	-801.538	266.989	-534.548	0.86456
TCGA-RD-A8MW-01	895.627	1486.26	2381.89	0.577918
TCGA-BR-8362-01	754.972	808.707	1563.68	0.671536
TCGA-D7-6524-01	1210.92	1087.97	2298.89	0.587818
TCGA-VQ-A8PM-01	170.411	1041	1211.41	0.708935
TCGA-BR-8683-01	592.073	271.147	863.22	0.744041
TCGA-D7-6521-01	1017	1340.94	2357.94	0.580784
TCGA-CG-4462-01	2073.42	1920.97	3994.39	0.370436
TCGA-VQ-A8PE-01	-577.116	269.331	-307.785	0.847357
TCGA-VQ-A8DU-01	-371.627	-198.112	-569.738	0.867144
TCGA-D7-A4Z0-01	444.512	1070.24	1514.75	0.67684
TCGA-VQ-AA6K-01	-242.024	214.77	-27.2539	0.824778
TCGA-D7-A748-01	1773.3	1873.71	3647.01	0.417298
TCGA-VQ-AA68-01	-1030.72	196.048	-834.67	0.885853
TCGA-VQ-A927-01	-295.007	164.313	-130.694	0.833268
TCGA-B7-A5TN-01	519.282	134.982	654.264	0.764181
TCGA-BR-A44U-01	-117.636	-424.783	-542.419	0.86514
TCGA-BR-8361-01	-501.976	635.716	133.74	0.811186
TCGA-BR-8364-01	1658.63	1010.22	2668.85	0.54304
TCGA-D7-6519-01	-535.637	-114.377	-650.014	0.872953
TCGA-CG-5717-01	-222.189	926.418	704.229	0.75943
TCGA-BR-6565-01	426.54	982.255	1408.79	0.688207
TCGA-HU-8602-01	-75.3164	1179.81	1104.49	0.719917
TCGA-BR-4267-01	-301.99	419.187	117.197	0.812604
TCGA-BR-4371-01	-939.275	237.534	-701.742	0.876632
TCGA-BR-7196-01	1259.99	1274.47	2534.46	0.559498
TCGA-BR-8058-01	1279.07	1878.03	3157.1	0.481516
TCGA-BR-8682-01	871.749	602.987	1474.74	0.681152
TCGA-BR-8382-01	389.141	816.462	1205.6	0.709537
TCGA-BR-8363-01	387.297	1679.28	2066.57	0.615059
TCGA-BR-8367-01	816.24	216.191	1032.43	0.727218
TCGA-FP-7829-01	-8.96401	-43.4599	-52.4239	0.826862
TCGA-BR-7959-01	1115.3	305.601	1420.9	0.686917
TCGA-CG-5721-01	346.287	2296.72	2643.01	0.546221
TCGA-CG-4301-01	705.575	778.956	1484.53	0.680099
TCGA-BR-8371-01	530.575	900.93	1431.51	0.685784
TCGA-BR-8380-01	926.964	97.1498	1024.11	0.728055
TCGA-CD-8529-01	1072.23	1749.22	2821.45	0.524096
TCGA-CG-4436-01	-810.992	626.42	-184.572	0.837615
TCGA-BR-8291-01	1694.04	1299.27	2993.31	0.502446
TCGA-FP-8209-01	1677.38	2015.77	3693.15	0.411134
TCGA-B7-A5TK-01	887.997	2085.02	2973.01	0.50502
TCGA-RD-A7BS-01	121.147	963	1084.15	0.721986
TCGA-D7-6518-01	1473.21	877.616	2350.83	0.581633
TCGA-VQ-AA64-01	264.288	-317.412	-53.1238	0.826919
TCGA-BR-4187-01	2086.04	1706.11	3792.14	0.397845
TCGA-VQ-A91N-01	-1136.62	-372.506	-1509.13	0.927374
TCGA-VQ-A925-01	-975.275	-326.702	-1301.98	0.915571
TCGA-FP-8099-01	-64.4785	200.543	136.065	0.810987
TCGA-BR-6802-01	-119.641	1185.95	1066.3	0.723796
TCGA-VQ-AA6I-01	-828.165	234.469	-593.696	0.868891
TCGA-D7-6520-01	343.791	104.866	448.657	0.783297
TCGA-CD-5804-01	582.426	924.969	1507.4	0.677634
TCGA-HU-A4GF-01	-881.329	163.674	-717.655	0.877753
TCGA-BR-4361-01	972.325	1076.6	2048.93	0.617099
TCGA-IN-A6RL-01	-782.044	-22.7801	-804.824	0.883812
TCGA-HF-7133-01	160.221	1079.67	1239.89	0.705981
TCGA-VQ-AA6B-01	-841.883	-803.244	-1645.13	0.934658
TCGA-ZA-A8F6-01	717.637	909.682	1627.32	0.664584
TCGA-HU-8244-01	-1887.24	-516.051	-2403.29	0.968363
TCGA-BR-8590-01	1147.57	1038.26	2185.84	0.601161
TCGA-BR-8483-01	-796.871	-804.767	-1601.64	0.932369
TCGA-ZQ-A9CR-01	803.244	849.225	1652.47	0.661821
TCGA-B7-A5TJ-01	-603.996	-303.583	-907.579	0.890768
TCGA-CD-8525-01	97.973	1011.1	1109.08	0.71945
TCGA-D7-6818-01	1110.92	1061.98	2172.9	0.602678
TCGA-HU-A4GX-01	-702.987	1065.99	362.999	0.791051
TCGA-CD-8530-01	1130.95	484.09	1615.04	0.66593
TCGA-CG-5720-01	332.567	1198.96	1531.53	0.675025
TCGA-BR-8373-01	505.472	16.6405	522.113	0.776548
TCGA-SW-A7EB-01	-724.269	403.625	-320.644	0.848358
TCGA-IN-A7NR-01	-553.117	550.63	-2.48714	0.822717
TCGA-BR-A4J8-01	381.509	82.2017	463.711	0.781921
TCGA-R5-A7ZE-01	-1478.24	-867.862	-2346.1	0.966234
TCGA-HU-A4H8-01	-1421.62	-140.961	-1562.58	0.930281
TCGA-CD-A4MJ-01	-273.643	-38.0714	-311.714	0.847663
TCGA-VQ-AA6F-01	-698.585	567.684	-130.901	0.833285
TCGA-BR-A4J9-01	750.255	431.406	1181.66	0.712009
TCGA-FP-8210-01	1546.69	2008.98	3555.66	0.429446
TCGA-EQ-8122-01	55.7914	-230.865	-175.073	0.836852
TCGA-F1-A72C-01	236.617	572.462	809.079	0.749327
TCGA-D7-6817-01	-582.621	369.276	-213.345	0.839915
TCGA-CG-4476-01	1169.34	1211.04	2380.38	0.578099
TCGA-CG-5732-01	-875.445	1180.47	305.026	0.796228
TCGA-BR-A4QM-01	-183.007	1282.06	1099.05	0.720471
TCGA-BR-8591-01	-34.4797	544.599	510.119	0.777657
TCGA-BR-8486-01	257.048	745.863	1002.91	0.730185
TCGA-BR-4280-01	-569.25	692.066	122.815	0.812123
TCGA-RD-A7BT-01	-1335.93	-120.873	-1456.8	0.924473
TCGA-HF-7131-01	-347.121	643.98	296.859	0.796953
TCGA-BR-6801-01	97.3496	-178.787	-81.4375	0.829249
TCGA-VQ-A8PC-01	127.276	962.511	1089.79	0.721413
TCGA-HU-8604-01	509.557	1743.53	2253.09	0.593243
TCGA-D7-8572-01	903.204	701.638	1604.84	0.667046
TCGA-CD-5800-01	-823.411	-158.366	-981.777	0.895664
TCGA-VQ-A94O-01	-702.926	-107.704	-810.63	0.88421
TCGA-RD-A8N4-01	668.982	608.055	1277.04	0.702109
TCGA-HU-8608-01	321.253	2093.06	2414.31	0.574027
TCGA-VQ-A91X-01	-1951.95	-896.359	-2848.31	0.982587
TCGA-KB-A93G-01	1632.41	1040.37	2672.78	0.542555
TCGA-D7-8570-01	770.197	2254.28	3024.48	0.498485
TCGA-CD-8524-01	473.483	463.822	937.305	0.736731
TCGA-CD-A4MI-01	1307.42	1972.17	3279.58	0.465681
TCGA-BR-4370-01	1216.56	1269.31	2485.87	0.565395
TCGA-BR-7707-01	-342.547	411.182	68.6348	0.816738
TCGA-HU-A4GU-01	-925.5	-294.137	-1219.64	0.910643
TCGA-CG-4444-01	347.199	820.306	1167.5	0.713466
TCGA-BR-A4J7-01	1137.33	1613.75	2751.08	0.532865
TCGA-BR-4357-01	575.639	1479.13	2054.77	0.616424
TCGA-BR-A4PE-01	8.61632	874.519	883.136	0.742085
TCGA-HU-A4GC-01	-273.709	19.8062	-253.903	0.843131
TCGA-CG-5734-01	142.924	1935.76	2078.68	0.613656
TCGA-RD-A8N9-01	1319.05	987.992	2307.04	0.58685
TCGA-D7-A6F2-01	-70.9774	800.82	729.843	0.756979
TCGA-VQ-A92D-01	-686.774	-749.836	-1436.61	0.923339
TCGA-HU-8610-01	327	1381.8	1708.8	0.6556
TCGA-CD-8533-01	-478.67	-1139.27	-1617.94	0.933231
TCGA-CG-4474-01	924.396	1298.71	2223.11	0.59678
TCGA-CD-A487-01	37.4844	-228.481	-190.997	0.83813
TCGA-BR-A4J5-01	1205.64	697.241	1902.88	0.633825
TCGA-CG-5719-01	1064.71	880.228	1944.94	0.629037
TCGA-BR-8687-01	-240.581	-270.527	-511.108	0.862826
TCGA-F1-A448-01	569.724	1262.87	1832.59	0.641771
TCGA-RD-A8N5-01	1318.03	1223.06	2541.08	0.558692
TCGA-BR-6566-01	511.401	1166.75	1678.16	0.65899
TCGA-FP-7916-01	917.039	1829.06	2746.1	0.533484
TCGA-HU-A4GN-01	-818.606	91.78	-726.826	0.878397
TCGA-HU-A4G8-01	-515.385	589.635	74.25	0.816262
TCGA-BR-7957-01	1324.28	190.107	1514.39	0.676879
TCGA-VQ-A8PH-01	-1307.32	-62.096	-1369.42	0.919507
TCGA-VQ-A91E-01	-1384.48	421.715	-962.767	0.89442
TCGA-HF-7134-01	-497.653	265.895	-231.758	0.841378
TCGA-D7-5577-01	-56.1318	1640.64	1584.51	0.669267
TCGA-BR-6453-01	912.986	2403.23	3316.21	0.460917
TCGA-BR-7723-01	24.6019	348.859	373.461	0.790111
TCGA-3M-AB47-01	934.973	639.07	1574.04	0.670407
TCGA-B7-5816-01	1388.48	1410.08	2798.56	0.526954
TCGA-HU-A4G2-01	-297.381	407.305	109.924	0.813226
TCGA-HU-A4G9-01	-1830	-713.936	-2543.93	0.973308
TCGA-CD-8532-01	305.196	1503.71	1808.91	0.644434
TCGA-BR-6852-01	629.151	1969.52	2598.67	0.551661
TCGA-IN-A6RN-01	-1132.83	-284.059	-1416.89	0.922223
TCGA-BR-8366-01	1079.42	2135.26	3214.68	0.474091
TCGA-CG-4477-01	350.537	1567.31	1917.85	0.632124
TCGA-BR-A4IZ-01	1935.24	1150.85	3086.08	0.490626
TCGA-BR-4279-01	2054.19	1645.19	3699.38	0.4103
TCGA-VQ-A8E7-01	-526.349	-416.104	-942.453	0.893082
TCGA-D7-8578-01	886.485	347.656	1234.14	0.706579
TCGA-VQ-A8PJ-01	-1225.15	-557.997	-1783.14	0.941668
TCGA-BR-8060-01	811.916	675.025	1486.94	0.679839
TCGA-BR-7901-01	855.238	710.433	1565.67	0.671319
TCGA-FP-7998-01	1255.35	2453.5	3708.85	0.409032
TCGA-VQ-A91K-01	-84.0168	633.52	549.503	0.774009
TCGA-VQ-A91V-01	-1449.46	-520.575	-1970.04	0.950546
TCGA-CG-5723-01	18.3522	1485.16	1503.51	0.678053
TCGA-BR-4362-01	-34.8467	1065.79	1030.94	0.727368
TCGA-HU-A4H3-01	-762.763	-13.0299	-775.793	0.88181
TCGA-CD-A48C-01	75.7575	194.222	269.979	0.79933
TCGA-CG-4441-01	423.539	453.706	877.245	0.742664
TCGA-BR-A4J2-01	1250.58	1507.85	2758.43	0.531951
TCGA-VQ-A91Y-01	960.952	1183.83	2144.78	0.605966
TCGA-BR-7197-01	-407.987	-718.45	-1126.44	0.904905
TCGA-CD-5803-01	1590.75	2237.59	3828.34	0.392964
TCGA-D7-A4YU-01	447.828	1612.79	2060.62	0.615747
TCGA-D7-5578-01	304.32	925.207	1229.53	0.707058
TCGA-CG-4472-01	1141.01	1355.94	2496.95	0.564053
TCGA-BR-4292-01	-501.17	875.409	374.239	0.790041
TCGA-FP-A8CX-01	-892.226	290.364	-601.861	0.869483
TCGA-B7-A5TI-01	327.94	132.385	460.325	0.782231
TCGA-CG-5716-01	-681.866	998.899	317.033	0.795161
TCGA-IN-AB1X-01	-766.072	1036.05	269.976	0.79933
TCGA-VQ-AA6G-01	-939.098	-209.114	-1148.21	0.906261
TCGA-CD-A4MH-01	-398.03	19.9327	-378.097	0.852793
TCGA-D7-A74A-01	-1336.06	34.2972	-1301.77	0.915558
TCGA-CD-A486-01	57.941	384.797	442.739	0.783837
TCGA-HU-A4GY-01	1690.98	2639.56	4330.54	0.324172
TCGA-BR-6458-01	813.821	1258.7	2072.52	0.61437
TCGA-HU-8238-01	-264.411	583.217	318.806	0.795003
TCGA-BR-4256-01	1679.67	2123.79	3803.46	0.39632
TCGA-BR-8592-01	1307.11	866.469	2173.58	0.602599
TCGA-BR-4363-01	852.903	1147.63	2000.54	0.622673
TCGA-RD-A8N0-01	873.376	2030.25	2903.62	0.513785
TCGA-VQ-A8PO-01	-152.545	1050.49	897.944	0.740626
TCGA-IP-7968-01	360.721	382.42	743.14	0.755702
TCGA-BR-8078-01	462.147	1295.52	1757.67	0.650167
TCGA-BR-6709-01	1082.38	2141.12	3223.5	0.47295
TCGA-HF-7132-01	282.894	1375.9	1658.79	0.661125
TCGA-HF-A5NB-01	-1198.34	105.958	-1092.38	0.902767
TCGA-HJ-7597-01	-1046.82	436.696	-610.126	0.870082
TCGA-RD-A8N1-01	463.351	1875.83	2339.18	0.583023
TCGA-BR-A452-01	-1058.42	-733.447	-1791.86	0.942098
TCGA-BR-8680-01	-1217.57	-1180.61	-2398.18	0.968175
TCGA-VQ-A91A-01	1119.26	569.105	1688.36	0.657863
TCGA-HU-A4H4-01	-379.87	1137.08	757.206	0.754348
TCGA-VQ-A924-01	-243.182	452.003	208.82	0.804692
TCGA-HU-A4GQ-01	34.0593	306.103	340.163	0.793097
TCGA-BR-8677-01	1074.45	1119.75	2194.2	0.60018
TCGA-HU-A4GP-01	-678.925	-136.084	-815.009	0.88451
TCGA-D7-6522-01	1904.12	2752.68	4656.8	0.278513
TCGA-BR-8690-01	425.347	1397	1822.34	0.642925
TCGA-VQ-A8DV-01	-1335.59	-1039.71	-2375.3	0.967329
TCGA-D7-6527-01	-278.73	96.2103	-182.519	0.83745

## Sheet: ACRG
ID	StromalScore	ImmuneScore	ESTIMATEScore	TumorPurity
GSM1523728	235.863	1297.93	1533.8	0.674779
GSM1523729	-54.7027	792.081	737.379	0.756255
GSM1523745	364.248	981.552	1345.8	0.694886
GSM1523746	-530.175	602.145	71.97	0.816455
GSM1523748	254.21	1134.49	1388.7	0.690344
GSM1523768	845.014	1488.08	2333.1	0.583748
GSM1523769	973.501	2110.8	3084.3	0.490854
GSM1523771	1796.39	2018.75	3815.14	0.394745
GSM1523772	1094.83	1170.12	2264.95	0.591841
GSM1523773	1520.68	1656.47	3177.15	0.478935
GSM1523774	569.477	1317.32	1886.79	0.635649
GSM1523775	-494.804	709.212	214.408	0.804205
GSM1523777	-257.159	115.163	-141.996	0.834185
GSM1523778	796.422	1605.8	2402.22	0.57548
GSM1523779	-235.38	1353.05	1117.67	0.718573
GSM1523780	453.446	1039.37	1492.82	0.679206
GSM1523782	-37.9345	869.258	831.323	0.747161
GSM1523783	13.9271	1962.65	1976.58	0.62542
GSM1523784	278.847	1583.53	1862.38	0.638412
GSM1523785	239.134	1283.4	1522.53	0.675999
GSM1523786	639.271	1962.72	2601.99	0.551255
GSM1523788	1459.43	1756.71	3216.14	0.473902
GSM1523789	848.132	1043.83	1891.97	0.635063
GSM1523790	752.83	2017.39	2770.22	0.530485
GSM1523791	412.537	1589.28	2001.81	0.622526
GSM1523792	-621.905	815.301	193.396	0.806034
GSM1523793	-110.796	1319.84	1209.04	0.709181
GSM1523794	510.375	1839.67	2350.05	0.581726
GSM1523795	43.107	888.138	931.245	0.737333
GSM1523796	1966.73	2226.52	4193.25	0.343169
GSM1523797	-860.389	925.084	64.6945	0.817071
GSM1523798	1139.71	3101.58	4241.28	0.336538
GSM1523802	-233.336	1198.93	965.596	0.733917
GSM1523804	696.964	1727	2423.96	0.572867
GSM1523805	993.906	1828.6	2822.51	0.523964
GSM1523806	-85.5031	1338.31	1252.81	0.704637
GSM1523807	514.25	1667.16	2181.41	0.60168
GSM1523808	926.969	1866.83	2793.8	0.527548
GSM1523810	665.335	2337.98	3003.31	0.501177
GSM1523811	160.287	1786.13	1946.42	0.628868
GSM1523812	1064.99	2153.37	3218.36	0.473615
GSM1523813	519.229	626.932	1146.16	0.715658
GSM1523821	-532.299	1185.02	652.725	0.764327
GSM1523822	848.866	2046.95	2895.81	0.514768
GSM1523823	191.014	1797.74	1988.75	0.624025
GSM1523824	41.3719	1069.65	1111.02	0.719251
GSM1523826	270.963	1651.09	1922.05	0.631646
GSM1523827	779.914	2309.25	3089.17	0.490231
GSM1523828	724.806	1255.83	1980.64	0.624956
GSM1523829	-344.294	619.866	275.572	0.798836
GSM1523831	-730.209	116.812	-613.396	0.870318
GSM1523832	248.467	1215.84	1464.31	0.682272
GSM1523833	-442.143	711.702	269.559	0.799367
GSM1523834	1345.74	2515.45	3861.19	0.388526
GSM1523835	647.416	563.536	1210.95	0.708983
GSM1523837	-677.792	60.1244	-617.668	0.870627
GSM1523838	461.446	1793.76	2255.21	0.592993
GSM1523839	797.187	1721.49	2518.68	0.561416
GSM1523842	-0.901914	1293.73	1292.83	0.700457
GSM1523843	542.051	1462.47	2004.52	0.622215
GSM1523844	650.82	449.407	1100.23	0.720351
GSM1523845	833.66	1754.67	2588.33	0.552927
GSM1523846	988.185	1820.34	2808.53	0.525711
GSM1523847	-172.059	1142.82	970.756	0.733402
GSM1523848	1524.68	2977.06	4501.75	0.300298
GSM1523849	1398.01	1486.73	2884.74	0.51616
GSM1523850	993.178	1347.56	2340.74	0.582838
GSM1523851	-92.384	1478.24	1385.86	0.690645
GSM1523852	-18.3622	1626.24	1607.88	0.666714
GSM1523853	-344.583	717.77	373.186	0.790135
GSM1523854	502.754	1739.5	2242.25	0.594523
GSM1523855	-965.63	402.3	-563.33	0.866676
GSM1523857	726.451	817.378	1543.83	0.673692
GSM1523858	1435.32	724.902	2160.22	0.604162
GSM1523860	275.335	1651.29	1926.63	0.631125
GSM1523861	-118.069	1464.2	1346.13	0.694851
GSM1523862	1170.54	1595.13	2765.67	0.531052
GSM1523863	-12.1904	2038.67	2026.48	0.619688
GSM1523866	1327.89	1951.46	3279.35	0.465712
GSM1523867	-293.45	1152.25	858.801	0.744474
GSM1523868	678.004	2312.91	2990.91	0.502751
GSM1523869	-46.7522	1290.59	1243.83	0.705571
GSM1523870	-492.654	1025.24	532.587	0.775579
GSM1523871	-90.4018	1067.97	977.568	0.732722
GSM1523872	1104.75	2007.04	3111.78	0.487335
GSM1523873	294.586	2447.25	2741.83	0.534013
GSM1523874	499.264	1259.94	1759.2	0.649995
GSM1523876	-510.947	1187.47	676.519	0.76207
GSM1523878	151.247	1923.54	2074.79	0.614108
GSM1523879	-483.234	906.339	423.105	0.785623
GSM1523881	-767.475	501.398	-266.077	0.84409
GSM1523884	601.896	1486.68	2088.57	0.612509
GSM1523885	-165.506	1764.84	1599.34	0.667648
GSM1523886	1561.15	2156.36	3717.5	0.407873
GSM1523888	375.304	2360.72	2736.02	0.534734
GSM1523890	40.2661	1338.01	1378.28	0.69145
GSM1523891	1259.91	1943.4	3203.32	0.475559
GSM1523892	400.11	1689.18	2089.29	0.612426
GSM1523893	-623.361	629.191	5.82996	0.822022
GSM1523898	-597.987	635.94	37.9532	0.819328
GSM1523901	10.9062	1519.82	1530.72	0.675112
GSM1523904	84.0792	1378.56	1462.64	0.682451
GSM1523905	-43.7838	1058.71	1014.93	0.728979
GSM1523906	810.5	2441.5	3252	0.469261
GSM1523908	630.785	1764.9	2395.69	0.576264
GSM1523909	103.299	1845.69	1948.99	0.628576
GSM1523910	-428.425	1520.19	1091.76	0.721212
GSM1523918	1134.45	723.625	1858.07	0.638899
GSM1523919	96.3772	1425.62	1522	0.676056
GSM1523920	232.948	1509.06	1742.01	0.651912
GSM1523922	325.063	1390.93	1715.99	0.654803
GSM1523923	-377.815	982.148	604.333	0.768888
GSM1523924	467.239	1368.47	1835.71	0.641421
GSM1523927	237.049	1054.16	1291.21	0.700626
GSM1523929	-124.393	1603.2	1478.8	0.680715
GSM1523930	381.23	834.192	1215.42	0.70852
GSM1523932	-896.038	565.197	-330.841	0.849149
GSM1523935	1896.17	2104.31	4000.48	0.369606
GSM1523936	741.644	1539.73	2281.38	0.589896
GSM1523937	358.392	2019.51	2377.9	0.578395
GSM1523938	1725.17	1099.95	2825.11	0.523638
GSM1523939	1738.68	1544.35	3283.03	0.465234
GSM1523943	-137.527	1141.52	1003.99	0.730077
GSM1523945	1275.66	1838.25	3113.91	0.487063
GSM1523948	894.56	1165.82	2060.38	0.615776
GSM1523949	1310.18	1545.76	2855.94	0.519778
GSM1523952	303.128	1698.85	2001.98	0.622507
GSM1523953	-1468.82	-689.205	-2158.03	0.958753
GSM1523954	-1369.93	-86.6207	-1456.55	0.924459
GSM1523958	643.307	2159.47	2802.78	0.526428
GSM1523959	-953.918	188.951	-764.967	0.881059
GSM1523960	-723.069	-432.145	-1155.21	0.906695
GSM1523961	-871.651	13.3395	-858.311	0.887458
GSM1523962	1273.15	1444.57	2717.72	0.537003
GSM1523963	-347.393	1006.85	659.453	0.76369
GSM1523964	-709.636	313.673	-395.963	0.854159
GSM1523965	1069.96	2086.54	3156.5	0.481593
GSM1523967	-152.738	1580.75	1428.01	0.686158
GSM1523968	1410.09	925.063	2335.15	0.583504
GSM1523969	574.469	766.456	1340.92	0.6954
GSM1523971	951.909	1484.16	2436.07	0.571409
GSM1523975	1402.1	2659.83	4061.93	0.36121
GSM1523976	-572.854	462.065	-110.789	0.83165
GSM1523978	-416.368	1221.19	804.818	0.749741
GSM1523979	19.9639	1286.06	1306.02	0.699073
GSM1523980	960.687	2218.37	3179.06	0.478688
GSM1523981	1782.82	2223.54	4006.36	0.368803
GSM1523982	2218.91	2612.13	4831.04	0.253859
GSM1523984	-257.241	-37.6347	-294.876	0.846349
GSM1523985	342.709	1491.36	1834.07	0.641605
GSM1523986	715.682	2273.96	2989.64	0.502912
GSM1523987	-74.6732	1572.55	1497.87	0.678662
GSM1523988	1528.8	1506.75	3035.54	0.497077
GSM1523989	1024.15	1642.69	2666.84	0.543288
GSM1523990	903.248	593.723	1496.97	0.678759
GSM1523991	215.804	324.046	539.85	0.774905
GSM1523994	12.6635	1213.84	1226.5	0.707371
GSM1523996	242.155	927.703	1169.86	0.713224
GSM1523997	-452.28	583.589	131.309	0.811395
GSM1524000	688.925	1625.89	2314.82	0.585925
GSM1524002	9.21496	2394.16	2403.37	0.575342
GSM1524004	-167.706	1285.88	1118.17	0.718522
GSM1524005	-611.869	622.719	10.8504	0.821602
GSM1524006	1911.89	1652.28	3564.16	0.428319
GSM1524007	159.15	1272.48	1431.63	0.685771
GSM1524008	-484.59	1057.88	573.287	0.771794
GSM1524009	1040.46	1320.35	2360.81	0.58044
GSM1524010	1030.3	1779.99	2810.29	0.52549
GSM1524015	-913.792	41.9732	-871.819	0.88837
GSM1524019	229.103	1554.4	1783.5	0.647281
GSM1524020	-95.3261	1160.41	1065.09	0.72392
GSM1524021	582.141	1602.34	2184.48	0.601321
GSM1524022	1244.05	1605.64	2849.7	0.52056
GSM1524024	312.776	844.629	1157.4	0.714504
GSM1524025	445.98	1557.07	2003.05	0.622384
GSM1524026	1207.03	1245.09	2452.12	0.569474
GSM1524028	-580.072	745.085	165.013	0.808493
GSM1524029	1133.56	1106.14	2239.71	0.594823
GSM1524030	1374.81	1215.97	2590.78	0.552627
GSM1524032	336.938	1094.7	1431.64	0.68577
GSM1524034	283.736	1634.77	1918.51	0.632049
GSM1524035	1533.39	1739.52	3272.91	0.466548
GSM1524037	1028.56	1319.54	2348.1	0.581959
GSM1524038	605.17	2249.87	2855.04	0.51989
GSM1524039	1560.09	2245.92	3806.01	0.395976
GSM1524040	161.965	1849.82	2011.79	0.621379
GSM1524041	444.152	1207.15	1651.3	0.66195
GSM1524042	290.775	1749.77	2040.55	0.618066
GSM1524044	621.767	1123.5	1745.27	0.651549
GSM1524045	-774.407	142.813	-631.594	0.871631
GSM1524046	910.947	1538.23	2449.18	0.569829
GSM1524047	-304.709	1131.12	826.416	0.74764
GSM1524048	1055.68	1180.05	2235.73	0.595292
GSM1524049	1010.85	1133.11	2143.96	0.606063
GSM1524050	-699.717	177.911	-521.805	0.863619
GSM1524051	243.952	1754.06	1998.01	0.622962
GSM1524052	419.524	408.584	828.108	0.747475
GSM1524055	634.895	952.743	1587.64	0.668925
GSM1524057	1322.81	773.72	2096.54	0.611585
GSM1524058	1447.03	2569.79	4016.82	0.367376
GSM1524059	1503.17	2417.73	3920.9	0.380435
GSM1524062	1209.12	1160.85	2369.97	0.579346
GSM1524069	-981.514	525.753	-455.762	0.858691
GSM1524070	-693.297	359.612	-333.684	0.84937
GSM1524071	-493.27	578.234	84.9636	0.815352
GSM1524072	93.0366	1154.55	1247.59	0.705181

## Sheet: CRC
ID	StromalScore	ImmuneScore	ESTIMATEScore	TumorPurity
TCGA-CA-5256-01	-1072.05	-218.996	-1291.05	0.914924
TCGA-AZ-6599-01	-2099.05	-754.668	-2853.71	0.982734
TCGA-AA-3655-01	-654.5	-163.675	-818.176	0.884727
TCGA-A6-6137-01	-1088.14	149.546	-938.591	0.892827
TCGA-CK-4952-01	-1171.05	-364.928	-1535.97	0.928841
TCGA-A6-5657-01	-160.442	147.57	-12.8712	0.823582
TCGA-AD-6963-01	-1199.5	123.872	-1075.63	0.901706
TCGA-A6-6138-01	41.6053	961.884	1003.49	0.730128
TCGA-A6-A567-01	-948.345	-754.821	-1703.17	0.937653
TCGA-D5-6928-01	927.856	2529	3456.85	0.442499
TCGA-AZ-6598-01	-898.474	276.28	-622.194	0.870954
TCGA-D5-6931-01	-428.709	260.157	-168.552	0.836328
TCGA-AA-A01X-01	-1222.19	-648.228	-1870.41	0.945902
TCGA-AZ-4313-01	-1393.56	-776.213	-2169.78	0.959242
TCGA-DM-A0XD-01	-961.416	-614.958	-1576.37	0.931022
TCGA-D5-6535-01	-700.085	199.947	-500.138	0.862011
TCGA-AA-3509-01	-806.075	-6.73645	-812.811	0.88436
TCGA-DM-A28E-01	-1912.08	-816.33	-2728.41	0.979165
TCGA-G4-6307-01	-1773.94	-839.316	-2613.26	0.975593
TCGA-A6-2682-01	-175.243	-28.9158	-204.159	0.839182
TCGA-CM-5868-01	-598.486	-509.016	-1107.5	0.903719
TCGA-CK-4947-01	-363.217	411.136	47.9186	0.818489
TCGA-A6-4105-01	-142.975	495.166	352.191	0.79202
TCGA-A6-6651-01	1095.28	1029.66	2124.94	0.608281
TCGA-G4-6625-01	-94.3516	1030.61	936.261	0.736835
TCGA-CM-5860-01	281.446	132.781	414.227	0.786429
TCGA-DM-A28G-01	-1463.98	-709.482	-2173.46	0.959395
TCGA-A6-5666-01	-1560.13	-818.392	-2378.52	0.967449
TCGA-AZ-6605-01	665.075	586.677	1251.75	0.704747
TCGA-CA-5797-01	-488.598	-230.158	-718.757	0.877831
TCGA-D5-6930-01	-144.257	445.136	300.879	0.796596
TCGA-AA-3685-01	-539.897	614.567	74.6692	0.816226
TCGA-D5-6924-01	256.959	407.583	664.542	0.763207
TCGA-CA-6718-01	-355.388	927.429	572.041	0.77191
TCGA-AZ-6603-01	-179.708	85.4646	-94.2436	0.830298
TCGA-CM-5862-01	-747.404	-985.66	-1733.06	0.939169
TCGA-DM-A0X9-01	-1271.04	-343.864	-1614.9	0.933071
TCGA-A6-A566-01	1493.64	1212.34	2705.98	0.538455
TCGA-D5-6534-01	1386.96	1710.9	3097.86	0.489119
TCGA-CK-6746-01	-1080.7	719.487	-361.213	0.851496
TCGA-A6-5656-01	-1468.15	-727.427	-2195.58	0.960305
TCGA-5M-AAT6-01	200.886	832.506	1033.39	0.727121
TCGA-QG-A5Z1-01	-519.453	-616.283	-1135.74	0.905485
TCGA-CK-4951-01	106.103	684.443	790.546	0.751126
TCGA-CM-6680-01	-159.594	261.894	102.301	0.813876
TCGA-CK-5913-01	-546.94	228.748	-318.192	0.848167
TCGA-CM-6172-01	-652.079	-419.998	-1072.08	0.90148
TCGA-G4-6309-01	-1432.67	-469.376	-1902.05	0.947399
TCGA-F4-6461-01	-161.609	99.0537	-62.5553	0.827697
TCGA-G4-6299-01	-217.294	443.211	225.917	0.8032
TCGA-CM-6168-01	642.12	561.344	1203.46	0.709758
TCGA-A6-6648-01	-1412.26	-601.878	-2014.13	0.952536
TCGA-CA-6717-01	490.556	755.863	1246.42	0.705302
TCGA-AU-6004-01	-158.505	607.943	449.438	0.783225
TCGA-A6-2684-01	134.115	458.685	592.801	0.769969
TCGA-DM-A1HB-01	-1284.45	-622.684	-1907.14	0.947637
TCGA-A6-2685-01	566.277	725.4	1291.68	0.700577
TCGA-F4-6856-01	-1136.86	-310.544	-1447.4	0.923946
TCGA-AA-3492-01	-793.214	22.4116	-770.803	0.881464
TCGA-G4-6294-01	-1169.72	-404.401	-1574.12	0.930901
TCGA-WS-AB45-01	1896.82	1805.84	3702.66	0.409861
TCGA-CK-5916-01	-276.516	842.643	566.127	0.772462
TCGA-NH-A50V-01	-210.499	37.2324	-173.266	0.836707
TCGA-NH-A6GA-01	-1077.7	-481.927	-1559.62	0.930122
TCGA-F4-6460-01	-155.284	-186.414	-341.699	0.84999
TCGA-F4-6806-01	-738.658	-199.53	-938.188	0.8928
TCGA-AD-6965-01	-1036.28	-700.846	-1737.12	0.939373
TCGA-D5-6920-01	-893.645	169.782	-723.863	0.87819
TCGA-DM-A280-01	-1079.63	-472.498	-1552.13	0.929717
TCGA-G4-6297-01	205.733	199.746	405.479	0.787221
TCGA-G4-6302-01	871.643	333.487	1205.13	0.709586
TCGA-CA-6716-01	-713.39	-949.101	-1662.49	0.935561
TCGA-CA-6715-01	-1467.84	-960.705	-2428.55	0.969281
TCGA-CM-4743-01	-1063.94	152.672	-911.265	0.891013
TCGA-A6-6654-01	983.111	1342.9	2326.01	0.584592
TCGA-5M-AAT5-01	-1713.84	-877.862	-2591.71	0.974893
TCGA-G4-6627-01	-30.768	452.507	421.739	0.785747
TCGA-A6-5664-01	323.547	501.882	825.429	0.747736
TCGA-CM-6167-01	1074.87	436.961	1511.83	0.677156
TCGA-AD-6548-01	-289.143	434.758	145.615	0.810166
TCGA-F4-6805-01	405.314	423.266	828.581	0.747429
TCGA-A6-6780-01	-701.361	1322.82	621.456	0.767278
TCGA-CM-6676-01	-640.595	-805.714	-1446.31	0.923885
TCGA-A6-6650-01	-1386.01	-703.718	-2089.72	0.955855
TCGA-NH-A6GB-01	-1088.19	-3.54674	-1091.74	0.902726
TCGA-A6-6652-01	-1465.84	-826.074	-2291.91	0.964154
TCGA-CM-6164-01	-811.512	-259.638	-1071.15	0.901421
TCGA-D5-6536-01	-450.722	-71.2346	-521.956	0.86363
TCGA-G4-6588-01	-871.242	-62.8189	-934.061	0.892527
TCGA-F4-6459-01	247.028	-260.93	-13.9016	0.823668
TCGA-T9-A92H-01	-1645.74	-719.875	-2365.62	0.966968
TCGA-D5-5538-01	31.8901	713.421	745.311	0.755493
TCGA-CK-4948-01	-317.188	-150.204	-467.393	0.859565
TCGA-AA-3506-01	-683.899	160.172	-523.727	0.863761
TCGA-CM-6166-01	-954.37	-1139.65	-2094.02	0.95604
TCGA-CK-5914-01	-785.595	-338.399	-1123.99	0.904753
TCGA-AY-6196-01	1767.58	2162.73	3930.31	0.379157
TCGA-F4-6809-01	39.8038	288.195	327.999	0.794183
TCGA-CM-6171-01	-1037.39	-177.038	-1214.43	0.910327
TCGA-CM-5863-01	-108.342	-88.7292	-197.071	0.838616
TCGA-D5-6539-01	-1037.12	-37.5471	-1074.67	0.901645
TCGA-NH-A8F7-01	-1631.76	-1115.06	-2746.82	0.97971
TCGA-D5-5541-01	-304.377	140.397	-163.98	0.83596
TCGA-F4-6808-01	-1501.65	-748.243	-2249.9	0.962499
TCGA-DM-A285-01	-680.417	-1043.59	-1724.01	0.938712
TCGA-G4-6314-01	153.148	-343.826	-190.678	0.838104
TCGA-A6-6781-01	1115.6	1123.78	2239.38	0.594862
TCGA-F4-6807-01	719.67	707.086	1426.76	0.686291
TCGA-AY-A54L-01	-2215.56	-1090.2	-3305.76	0.99284
TCGA-A6-5661-01	-1089.28	-167.246	-1256.53	0.912867
TCGA-QG-A5YX-01	-1827.7	-643.922	-2471.62	0.970817
TCGA-AD-A5EJ-01	-1019.21	-547.584	-1566.79	0.930508
TCGA-G4-6628-01	-323.865	1199.09	875.22	0.742863
TCGA-D5-6531-01	-339.895	229.365	-110.531	0.831629
TCGA-DM-A28M-01	-2026.65	-744.256	-2770.9	0.980413
TCGA-CK-6751-01	-385.411	-250.826	-636.238	0.871965
TCGA-F4-6854-01	-428.461	-230.549	-659.01	0.873596
TCGA-A6-6142-01	417.952	22.5704	440.523	0.784038
TCGA-NH-A8F8-01	-431.516	-325.061	-756.577	0.880476
TCGA-AM-5821-01	-496.602	658.408	161.806	0.80877
TCGA-D5-5537-01	-636.985	-569.268	-1206.25	0.90983
TCGA-AD-6888-01	-2193.64	-681.578	-2875.21	0.983313
TCGA-AZ-4615-01	-214.176	769.962	555.786	0.773425
TCGA-AA-3662-01	-502.593	286.424	-216.169	0.840139
TCGA-DM-A28C-01	-1651.32	-984.057	-2635.38	0.976301
TCGA-F4-6569-01	1102.72	498.52	1601.24	0.66744
TCGA-CM-6674-01	-409.745	106.583	-303.162	0.846997
TCGA-CK-4950-01	-802.581	360.677	-441.904	0.857647
TCGA-CA-6719-01	13.157	92.9863	106.143	0.813548
TCGA-CM-6675-01	-1145.92	-593.021	-1738.94	0.939465
TCGA-D5-6533-01	-837.583	-220.895	-1058.48	0.900615
TCGA-A6-6782-01	262.997	370.487	633.484	0.766145
TCGA-D5-5539-01	-207.402	112.828	-94.5744	0.830326
TCGA-CK-5912-01	-866.936	-581.249	-1448.19	0.92399
TCGA-CM-4751-01	-491.223	351.389	-139.833	0.834009
TCGA-AZ-4614-01	-1861.1	-614.113	-2475.22	0.970943
TCGA-A6-6140-01	-1506.34	-365.005	-1871.35	0.945947
TCGA-NH-A6GC-01	-474.271	-639.152	-1113.42	0.904091
TCGA-AA-3495-01	-1053.71	-98.727	-1152.44	0.906523
TCGA-CM-4744-01	-1450.05	171.753	-1278.3	0.914167
TCGA-AD-6895-01	-543.8	233.321	-310.479	0.847567
TCGA-AD-6889-01	-1284.11	-455.333	-1739.44	0.93949
TCGA-AD-5900-01	-335.717	348.224	12.5061	0.821464
TCGA-D5-6540-01	-870.726	-42.7111	-913.437	0.891158
TCGA-AZ-5407-01	-1603.53	-97.1757	-1700.7	0.937527
TCGA-G4-6311-01	-286.291	59.8032	-226.488	0.84096
TCGA-D5-6923-01	60.0352	-322.144	-262.108	0.843778
TCGA-AY-A71X-01	-2302.81	-1002.74	-3305.55	0.992836
TCGA-CA-5254-01	-601.391	-516.442	-1117.83	0.904367
TCGA-CM-5349-01	-276.972	141.265	-135.707	0.833675
TCGA-AZ-4682-01	-1298.63	-472.873	-1771.5	0.941092
TCGA-CM-5344-01	-249.171	-577.899	-827.07	0.885335
TCGA-NH-A50T-01	-1507.44	-1059.62	-2567.06	0.974081
TCGA-AY-6386-01	-1242.4	-89.3867	-1331.79	0.917322
TCGA-CA-5255-01	-1848.58	-725.097	-2573.68	0.974301
TCGA-DM-A1DB-01	-1946.96	-528.833	-2475.79	0.970964
TCGA-DM-A28F-01	-1515.2	-634.273	-2149.47	0.958395
TCGA-AA-A02Y-01	-2241.98	-138.364	-2380.34	0.967517
TCGA-D5-6932-01	-395.737	-148.099	-543.836	0.865245
TCGA-AD-6899-01	308.68	602.473	911.153	0.739322
TCGA-AY-6197-01	-1360.38	-176.412	-1536.79	0.928885
TCGA-AA-3660-01	-915.016	-413.292	-1328.31	0.917118
TCGA-A6-5660-01	-540.778	-361.018	-901.796	0.890381
TCGA-D5-6541-01	291.531	627.206	918.736	0.738572
TCGA-AA-3511-01	-220.833	-305.265	-526.098	0.863936
TCGA-G4-6303-01	-338.936	-357.832	-696.769	0.87628
TCGA-CM-5861-01	-1396.27	-414.337	-1810.61	0.943018
TCGA-CM-6161-01	-576.676	91.9959	-484.681	0.860859
TCGA-AZ-6607-01	814.233	509.323	1323.56	0.69723
TCGA-G4-6298-01	-864.083	-1136.58	-2000.66	0.951932
TCGA-D5-6538-01	-1571.32	-1318.44	-2889.76	0.983699
TCGA-CM-6679-01	80.3921	11.4113	91.8034	0.814771
TCGA-AZ-4323-01	66.3043	1514.08	1580.38	0.669717
TCGA-G4-6322-01	-1057.02	-379.075	-1436.09	0.92331
TCGA-CM-5864-01	-1229.2	-335.866	-1565.07	0.930415
TCGA-CK-6747-01	-852.512	-222.203	-1074.71	0.901648
TCGA-CM-6163-01	-225.405	252.375	26.9697	0.820251
TCGA-AA-3713-01	-854.865	418.794	-436.071	0.857206
TCGA-A6-A56B-01	-580.041	-766.265	-1346.31	0.918168
TCGA-CM-5348-01	563.854	579.165	1143.02	0.71598
TCGA-AY-5543-01	-1413.66	17.4558	-1396.21	0.921045
TCGA-CM-6169-01	770.968	1022.19	1793.16	0.646199
TCGA-AZ-6606-01	-1691.55	-586.281	-2277.83	0.963603
TCGA-RU-A8FL-01	-2328.61	-1045.26	-3373.88	0.993984
TCGA-CM-6678-01	-1103.42	-867.954	-1971.37	0.950607
TCGA-A6-6649-01	-318.099	152.61	-165.489	0.836081
TCGA-AA-3675-01	-1070.09	-350.824	-1420.91	0.922452
TCGA-A6-5665-01	-1526.23	-248.7	-1774.93	0.941262
TCGA-DM-A0XF-01	-850.78	-364.091	-1214.87	0.910354
TCGA-F4-6855-01	652.856	-113	539.855	0.774905
TCGA-QG-A5Z2-01	-1842.31	295.467	-1546.84	0.929431
TCGA-AA-3489-01	1189.67	1278.49	2468.16	0.567537
TCGA-A6-5662-01	-881.15	-695.389	-1576.54	0.931031
TCGA-DM-A1D6-01	-1805.9	-1169.51	-2975.4	0.985882
TCGA-AY-A69D-01	-1246.29	-636.176	-1882.47	0.946475
TCGA-D5-6898-01	-150.607	99.3673	-51.24	0.826764
TCGA-D5-6530-01	-766.367	570.372	-195.996	0.83853
TCGA-DM-A28A-01	-772.587	-705.08	-1477.67	0.925636
TCGA-D5-6532-01	-1355.71	-648.325	-2004.03	0.952083
TCGA-F4-6703-01	1640.89	1954.27	3595.16	0.424203
TCGA-DM-A1D0-01	-1908.54	-1245.61	-3154.15	0.989936
TCGA-D5-6929-01	-145.717	-38.0097	-183.727	0.837547
TCGA-F4-6704-01	863.16	164.411	1027.57	0.727707
TCGA-D5-7000-01	-485.035	-29.6579	-514.693	0.863092
TCGA-AZ-6601-01	-95.1334	813.39	718.256	0.758089
TCGA-AZ-4684-01	-324.752	166.403	-158.349	0.835506
TCGA-CM-6165-01	-84.5464	26.3807	-58.1657	0.827335
TCGA-AZ-5403-01	-260.333	-341.758	-602.091	0.8695
TCGA-AY-A8YK-01	-1321.25	-580.159	-1901.41	0.947369
TCGA-A6-6653-01	-727.075	17.2402	-709.835	0.877203
TCGA-G4-6586-01	-1654.53	175.845	-1478.69	0.925693
TCGA-AA-A01P-01	80.2508	1138.45	1218.7	0.70818
TCGA-AA-3502-01	-1621.58	-37.3498	-1658.93	0.935376
TCGA-AA-3697-01	-1007.22	-94.8974	-1102.12	0.90338
TCGA-AD-6890-01	-830.018	-346.668	-1176.69	0.90802
TCGA-AZ-4315-01	-768.07	-121.981	-890.051	0.889595
TCGA-A6-5667-01	-629.623	-580.902	-1210.52	0.91009
TCGA-G4-6293-01	-899.934	427.544	-472.39	0.859939
TCGA-AA-3712-01	-352.373	-271.79	-624.163	0.871096
TCGA-AZ-4616-01	-872.38	-51.2533	-923.633	0.891836
TCGA-G4-6323-01	-1838.31	411.34	-1426.97	0.922795
TCGA-F4-6857-01	375.358	1722.5	2097.85	0.611432
TCGA-DM-A282-01	-1117	-911.089	-2028.09	0.953158
TCGA-AD-6901-01	407.243	311.425	718.668	0.758049
TCGA-CK-6748-01	237.097	44.7613	281.858	0.798281
TCGA-A6-6141-01	-785.901	238.704	-547.197	0.865492
TCGA-3L-AA1B-01	-723.794	-357.505	-1081.3	0.902065
TCGA-AA-3496-01	122.647	559.483	682.13	0.761536
TCGA-CM-6170-01	-350.843	-26.9826	-377.826	0.852772
TCGA-AU-3779-01	-341.58	441.84	100.261	0.81405
TCGA-G4-6315-01	-1813.11	-927.448	-2740.56	0.979526
TCGA-G4-6310-01	-758.575	-1133.65	-1892.22	0.946936
TCGA-A6-5659-01	-747.951	-635.191	-1383.14	0.920297
TCGA-D5-6537-01	-1653.42	-574.63	-2228.05	0.961624
TCGA-AA-3663-01	-1141.96	-71.2796	-1213.24	0.910255
TCGA-D5-6529-01	282.517	839.282	1121.8	0.718151
TCGA-D5-6927-01	-99.2408	626.045	526.804	0.776114
TCGA-A6-A565-01	-70.6119	1193.95	1123.34	0.717994
TCGA-A6-2675-01	340.065	418.01	758.075	0.754264
TCGA-G4-6306-01	-2061.95	-343.611	-2405.56	0.968446
TCGA-G4-6320-01	-1699.07	-527.512	-2226.58	0.961565
TCGA-DM-A28K-01	-1539.87	-654.534	-2194.41	0.960257
TCGA-AZ-6600-01	-29.594	210.831	181.237	0.807089
TCGA-D5-6926-01	250.854	58.529	309.383	0.795841
TCGA-AD-6964-01	698.614	1356.57	2055.19	0.616375
TCGA-A6-2686-01	-23.0658	1269.46	1246.39	0.705305
TCGA-AZ-6608-01	-2176.22	-845.04	-3021.26	0.986987
TCGA-5M-AATE-01	-1260.39	-680.5	-1940.89	0.949208
TCGA-CK-5915-01	-1486.33	-1054.31	-2540.63	0.973197
TCGA-D5-6922-01	42.2177	-207.886	-165.669	0.836096
TCGA-G4-6321-01	-1560.32	340.351	-1219.97	0.910663
TCGA-A6-A5ZU-01	22.7454	316.249	338.995	0.793202
TCGA-F4-6463-01	-174.592	-398.06	-572.652	0.867357
TCGA-AA-3526-01	-733.287	236.989	-496.298	0.861725
TCGA-F4-6570-01	338.37	1140.76	1479.13	0.680679
TCGA-G4-6317-01	-1940.23	-1206.26	-3146.49	0.989776
TCGA-SS-A7HO-01	-1630.3	-1177.83	-2808.12	0.981474
TCGA-4T-AA8H-01	-2043.47	-947.123	-2990.6	0.986253
TCGA-CM-6162-01	1237.7	1170.64	2408.34	0.574745
TCGA-DM-A1D4-01	-1949.14	-520.056	-2469.2	0.970732
TCGA-QG-A5YV-01	-1527.61	-613.727	-2141.33	0.958054
TCGA-CA-5796-01	-1439.63	-43.3359	-1482.96	0.92593
TCGA-G4-6626-01	-1639.36	-779.769	-2419.13	0.96894
TCGA-DC-6156-01	875.885	979.734	1855.62	0.639175
TCGA-DC-6160-01	-1206.34	52.7797	-1153.57	0.906593
TCGA-EI-6512-01	-1046.06	-226.079	-1272.13	0.9138
TCGA-DC-5869-01	-619.495	-485.245	-1104.74	0.903545
TCGA-EI-6507-01	-47.9683	606.561	558.593	0.773163
TCGA-AF-3911-01	-515.319	-248.416	-763.736	0.880974
TCGA-EI-7004-01	1514.18	621.989	2136.17	0.606972
TCGA-G5-6572-01	-64.9917	-788.267	-853.259	0.887116
TCGA-EF-5830-01	-1293.98	-497.762	-1791.75	0.942093
TCGA-F5-6812-01	296.09	302.997	599.088	0.76938
TCGA-CI-6624-01	-147.313	243.602	96.2899	0.814389
TCGA-AG-3902-01	-902.262	715.933	-186.33	0.837756
TCGA-EF-5831-01	-378.115	-314.99	-693.105	0.876021
TCGA-AG-3731-01	572.807	795.353	1368.16	0.692522
TCGA-AF-A56L-01	-736.542	-589.104	-1325.65	0.916962
TCGA-DT-5265-01	147.431	102.201	249.632	0.801121
TCGA-F5-6465-01	536.06	622.235	1158.3	0.714413
TCGA-AH-6547-01	220.478	1187.36	1407.84	0.688309
TCGA-F5-6811-01	332.421	-13.4988	318.922	0.794992
TCGA-F5-6571-01	223.691	582.006	805.697	0.749656
TCGA-AH-6903-01	-1624.94	-675.867	-2300.81	0.964499
TCGA-AF-6672-01	-1303.93	-489.406	-1793.33	0.942171
TCGA-EI-7002-01	-393.084	-267.897	-660.981	0.873737
TCGA-BM-6198-01	-233.506	569.01	335.504	0.793514
TCGA-F5-6864-01	338.391	-52.0043	286.387	0.79788
TCGA-EI-6881-01	-1346.87	-327.245	-1674.11	0.936162
TCGA-DC-5337-01	-1152.57	-13.942	-1166.51	0.907393
TCGA-G5-6235-01	-1968.15	-751.533	-2719.69	0.978904
TCGA-DC-6681-01	-225.077	-355.236	-580.313	0.867917
TCGA-EI-6511-01	-36.9543	1024.22	987.263	0.731753
TCGA-F5-6464-01	1002.26	814.201	1816.46	0.643585
TCGA-EI-6509-01	-746.83	-735.095	-1481.93	0.925873
TCGA-AH-6897-01	-1549.32	-798.182	-2347.5	0.966287
TCGA-EI-6508-01	-982.457	-659	-1641.46	0.934466
TCGA-AH-6544-01	-1872.34	-970.635	-2842.97	0.982441
TCGA-DY-A1H8-01	-2139.82	-948.188	-3088	0.988515
TCGA-AF-2693-01	-674.475	46.3184	-628.156	0.871383
TCGA-CI-6622-01	-1339.58	-691.291	-2030.87	0.953281
TCGA-EI-6882-01	-990.895	-91.8343	-1082.73	0.902156
TCGA-DY-A1DC-01	-636.178	-331.601	-967.779	0.894749
TCGA-EI-6884-01	-285.746	282.969	-2.77672	0.822741
TCGA-AF-5654-01	-1426.53	-832.957	-2259.49	0.96288
TCGA-AG-4021-01	-159.714	-428.759	-588.473	0.868511
TCGA-CL-5917-01	-950.986	-938.843	-1889.83	0.946823
TCGA-AF-6136-01	-1062.24	-411.428	-1473.67	0.925414
TCGA-AG-3742-01	-562.301	-591.633	-1153.93	0.906616
TCGA-F5-6814-01	-708.685	-20.3487	-729.033	0.878552
TCGA-F5-6702-01	1099.82	218.171	1317.99	0.697816
TCGA-CI-6623-01	-912.149	-244.309	-1156.46	0.906772
TCGA-AF-A56N-01	-505.491	-474.19	-979.681	0.895527
TCGA-G5-6641-01	-2237.1	-1061.43	-3298.53	0.992712
TCGA-AF-2690-01	1448.33	1563.12	3011.45	0.500142
TCGA-F5-6861-01	-1057.78	-528.01	-1585.79	0.931525
TCGA-AH-6549-01	-390.808	-317.375	-708.182	0.877086
TCGA-EI-6510-01	-1922.44	-415.435	-2337.88	0.965922
TCGA-AF-6655-01	-3.91554	-337.894	-341.809	0.849999
TCGA-AH-6644-01	94.0457	-65.0703	28.9754	0.820083
TCGA-DY-A1DG-01	-1998.39	-820.89	-2819.28	0.981786
TCGA-DC-6158-01	601.997	443.293	1045.29	0.725921
TCGA-CL-4957-01	-1008.55	-738.326	-1746.88	0.939863
TCGA-CL-5918-01	-1611.76	-447.303	-2059.07	0.954523
TCGA-CI-6621-01	-205.074	231.81	26.7354	0.820271
TCGA-DC-4749-01	-1240.63	-633.874	-1874.51	0.946097
TCGA-DC-6683-01	-652.291	-425.781	-1078.07	0.901861
TCGA-CI-6619-01	-763.251	-3.61317	-766.864	0.881191
TCGA-EI-6885-01	-51.2084	67.7856	16.5771	0.821123
TCGA-G5-6233-01	-913.693	-357.448	-1271.14	0.913741
TCGA-DC-6157-01	-927.455	-519.281	-1446.74	0.923909
TCGA-DY-A1DF-01	-1025.55	-816.146	-1841.69	0.944526
TCGA-F5-6813-01	-329.854	18.2985	-311.556	0.847651
TCGA-AF-4110-01	-107.937	567.742	459.805	0.782278
TCGA-EI-6514-01	-439.177	-393.357	-832.533	0.885707
TCGA-EI-6513-01	-881.411	-383.965	-1265.38	0.913397
TCGA-AF-2687-01	980.568	710.094	1690.66	0.657608
TCGA-DY-A1DD-01	-1276.06	-838.985	-2115.04	0.956941
TCGA-F5-6863-01	-1000.11	-1083.68	-2083.79	0.955599
TCGA-F5-6810-01	-80.9678	-516.728	-597.696	0.869181
TCGA-AG-3591-01	-1292.15	-237.98	-1530.13	0.928523
TCGA-EI-6917-01	341.942	947.199	1289.14	0.700843
TCGA-EI-6883-01	-1131.15	-192.212	-1323.36	0.916828
TCGA-AG-4022-01	-90.6835	259.871	169.188	0.808132
TCGA-AG-3732-01	-951.251	450.056	-501.196	0.86209
TCGA-AG-3725-01	-1464.68	-318.589	-1783.26	0.941674
TCGA-AH-6643-01	-914.232	-459.61	-1373.84	0.919762
TCGA-DY-A0XA-01	-1125.23	-676.894	-1802.12	0.942602
TCGA-EI-6506-01	-862.766	132.107	-730.659	0.878666
TCGA-AF-A56K-01	4.50248	17.224	21.7265	0.820691
TCGA-DC-6154-01	-986.522	-564.002	-1550.52	0.92963
TCGA-AG-3592-01	-755.866	-215.839	-971.705	0.895006
