# Supplementary material for: Consensus Molecular Subtypes Efficiently Classify Gastric Adenocarcinomas and Predict the Response to Anti-PD-1 Immunotherapy
Source: Cancers (Basel). 2022 Jul 31;14(15):3740. doi: 10.3390/cancers14153740 (PMC9367605; doi:10.3390/cancers14153740)
Supplement: Supplementary file 1 [file cancers-14-03740-s001.zip › cancers-1753514-supplementary/Revised supplementary/TableS3_EMT score.xlsx]

## Sheet: TableS5_EMT score
Table S3. Estimation of EMT activation of STAD from TCGA
Patients ID	ZEB1	ZEB2	TWIST1	TWIST2	SNAI1	SNAI2	CDH2	FN1	VIM	CDH1	CLDN4	CLDN7	EPCAM	MUC1	TJP3	EMT Activation	Predicion of CMS subtype
TCGA-FP-A4BE-01	8.5011	9.1021	5.8368	3.9047	7.0384	7.0598	4.6875	14.3542	13.2951	13.1341	12.3158	12.2131	13.562	14.6496	11.3886	-4.67946	NA
TCGA-BR-8081-01	9.7606	10.2736	6.3179	5.9749	8.3625	9.2176	6.0686	16.0949	14.3437	13.0716	14.1988	13.1052	13.896	12.9946	10.6225	-3.37986	CMS4
TCGA-IN-7806-01	9.5451	9.4567	6.8443	4.1888	6.6443	6.5897	3.1877	13.7576	12.8947	13.5477	12.9453	11.39	14.1306	13.0683	10.3158	-4.44307	CMS2
TCGA-BR-4257-01	9.3651	10.0243	6.4854	4.9672	7.9764	8.2165	6.1554	16.1884	14.1764	13.8746	14.5538	12.2678	13.8927	14.1816	9.3217	-3.73147	CMS1
TCGA-RD-A8N6-01	11.1637	8.8661	4.6592	5.5535	6.3079	7.8345	6.9908	14.9175	13.032	14.3512	13.3551	11.6938	13.6737	10.5686	10.1625	-3.48691	CMS4
TCGA-D7-8575-01	9.3382	10.3607	3.7695	3.3752	5.6297	8.3804	2.7457	12.4161	13.5218	13.7052	14.63	11.6758	13.2755	14.7412	11.736	-5.56758	CMS3
TCGA-VQ-A94P-01	13.5479	10.9007	3.7604	7.3295	7.4623	7.0808	7.771	16.5711	14.8312	9.6174	9.1914	8.8714	9.8106	11.3385	7.5977	0.512711	CMS4
TCGA-CD-A4MG-01	9.975	9.8619	7.392	5.7297	7.8947	8.912	6.0848	15.9408	14.5436	12.3966	13.8396	12.7468	13.8838	12.4799	8.1531	-2.65724	NA
TCGA-IN-A6RO-01	8.0237	7.1306	4.1598	2.0648	5.9864	5.672	2.3615	11.7994	11.4427	14.3317	13.1749	11.7128	14.4655	14.1722	11.0521	-6.63588	NA
TCGA-IN-A6RI-01	7.659	6.98	4.4511	3.3375	6.4703	5.9653	0.4641	11.6407	11.8896	12.9132	12.7767	11.6153	13.5014	15.2079	11.0404	-6.30275	NA
TCGA-IN-A7NU-01	10.1513	9.2992	6.9511	5.5119	7.4073	7.9775	5.5975	13.8329	13.5576	13.7476	13.7688	12.0397	13.6114	14.3988	10.0587	-4.0168	CMS1
TCGA-MX-A5UG-01	11.3113	11.9274	7.7532	6.3984	7.4541	9.0242	7.7169	15.3922	14.9081	13.1841	12.6664	10.8287	12.6706	12.3865	10.0453	-1.75407	CMS4
TCGA-VQ-A8DZ-01	8.8222	8.4885	5.5024	4.2713	9.6949	7.345	6.4338	13.7511	13.2059	14.2343	14.3553	11.9362	14.0119	13.2192	11.3277	-4.56798	CMS2
TCGA-BR-8679-01	9.7664	9.4492	5.2881	4.7056	7.6585	8.18	4.657	15.1237	13.1117	12.4164	13.2776	12.2093	13.9477	10.2819	11.0696	-3.54039	CMS1
TCGA-VQ-A8P8-01	11.0116	10.4645	3.3865	4.7803	6.0704	7.0494	5.8397	13.1718	13.9035	13.6051	11.7245	11.8898	13.6783	14.3005	11.1375	-4.31398	CMS3
TCGA-VQ-A8P3-01	10.0491	9.0436	6.2166	5.7302	8.005	7.6653	6.3588	14.6167	13.8752	12.1665	12.3149	12.0554	13.5719	13.7694	11.1711	-3.44592	CMS1
TCGA-VQ-A8PU-01	8.9069	7.5791	3.4495	1.9095	6.3584	6.5318	3.4495	12.5876	12.0177	13.6003	14.6244	11.6309	13.7981	15.4837	11.5536	-6.47183	CMS3
TCGA-CG-4465-01	8.8608	10.0283	4.9925	3.9114	7.2455	8.9283	6.1265	16.1938	13.7187	14.3466	14.1402	12.9562	15.0428	12.8527	11.38	-4.56355	NA
TCGA-BR-8077-01	9.8693	9.2428	5.9962	4.8879	8.0532	8.0476	3.8868	13.7941	14.0376	13.1347	12.948	12.8335	14.2728	10.1832	10.006	-3.58353	CMS2
TCGA-BR-7703-01	8.5882	7.988	4.3928	4.2177	7.1318	6.0922	2.7229	11.426	12.8082	13.5305	15.0295	12.7984	14.5911	12.5914	11.3593	-6.05361	CMS3
TCGA-HU-A4H6-01	10.2908	9.7524	3.0653	5.2266	7.2488	6.9618	4.8905	11.9501	13.6945	12.6739	12.7729	12.0523	13.5233	14.6552	10.5031	-4.57669	CMS1
TCGA-BR-6452-01	8.8676	9.2289	5.9598	5.2886	6.6747	8.1822	6.3954	14.9221	13.5704	13.6977	12.136	12.2357	13.5974	13.7856	10.6032	-3.88819	CMS1
TCGA-VQ-A91Q-01	10.291	9.5875	8.2502	5.9924	7.7695	7.6163	7.5747	15.0803	13.7394	13.5538	12.8905	10.9386	12.557	14.5693	11.0736	-3.05254	CMS4
TCGA-CD-5801-01	8.4521	8.6963	6.2213	3.8998	6.9113	6.5623	4.8506	12.9571	13.6343	13.039	14.8736	12.0988	13.5536	13.1712	10.7453	-4.89302	CMS1
TCGA-HU-A4HB-01	9.8892	9.9475	3.3629	4.6701	5.4605	6.7892	7.3939	13.6151	14.0827	13.5488	12.0119	11.9871	13.7552	13.6377	11.2869	-4.34781	CMS3
TCGA-BR-A4J6-01	10.6046	9.2362	6.5383	4.9043	5.173	7.1838	5.6547	12.7529	13.8362	12.7387	12.8716	12.4663	13.6835	15.3293	10.9621	-4.57703	CMS3
TCGA-IN-A6RR-01	9.2529	7.9962	5.9906	4.921	7.625	7.117	2.114	11.6532	12.5877	13.3821	14.1538	11.8559	14.31	15.1876	10.3706	-5.51471	NA
TCGA-BR-8381-01	10.0075	10.2034	7.3868	5.7709	6.5457	8.7682	5.9542	15.5704	14.265	12.2708	12.8143	11.1435	12.4478	13.0915	10.1426	-2.59929	CMS4
TCGA-HU-A4GD-01	8.9659	7.7427	5.2222	2.7519	7.7491	5.9361	6.6081	11.991	11.7627	13.0539	13.5667	12.7517	14.6636	11.6502	10.839	-5.11755	CMS2
TCGA-BR-7716-01	9.0525	9.5455	5.9217	4.6593	8.8297	6.7457	8.2733	14.754	13.5021	13.4207	13.687	12.6762	13.0685	11.1698	10.6982	-3.42187	CMS2
TCGA-HU-A4G3-01	9.7926	9.0633	2.9337	3.4283	6.8897	7.4139	4.4656	12.4123	13.1335	13.518	12.1255	12.5799	13.1859	15.5179	11.3309	-5.31714	CMS3
TCGA-VQ-A8PB-01	9.3717	9.3002	5.2567	4.3744	6.9389	7.829	6.7937	16.0234	13.3729	13.8698	13.3933	11.8491	13.9888	13.7954	10.9241	-4.16332	NA
TCGA-BR-7722-01	9.9736	9.2273	6.3268	5.6018	6.5146	7.155	4.1245	13.0478	13.9273	12.9944	12.723	12.5266	13.2011	15.6611	11.7967	-4.71729	CMS3
TCGA-D7-6820-01	7.9525	8.5981	3.553	2.3427	7.7556	7.3793	3.5978	14.0853	13.5301	13.9585	12.7615	11.9091	13.0656	15.0569	12.0684	-5.49284	CMS1
TCGA-VQ-A8PD-01	10.8438	10.7404	4.1151	5.4771	6.8871	8.2803	5.5523	14.8079	14.246	13.1457	11.7551	10.5788	12.6874	14.3365	11.1219	-3.27646	CMS4
TCGA-BR-6563-01	10.4558	11.2455	7.403	7.6943	7.5853	9.3526	6.5928	13.7141	15.6181	12.4051	11.5249	11.7625	13.1278	11.0421	10.369	-1.74284	CMS4
TCGA-HU-A4GT-01	8.2935	7.6349	5.8852	4.3646	6.2855	7.0434	3.2855	12.4014	12.2879	13.6536	13.4673	13.3543	14.6068	12.1489	11.2728	-5.58596	CMS2
TCGA-MX-A5UJ-01	10.8282	9.3616	5.1213	5.9428	7.9706	8.106	4.7565	15.2403	13.6645	12.7192	11.7787	11.3438	13.62	11.998	10.4287	-2.98231	CMS3
TCGA-BR-8365-01	12.6324	11.1757	8.4365	7.7953	6.9568	8.3916	7.1848	15.3094	14.6215	11.0982	10.0713	10.7881	11.8029	12.0533	9.5097	-0.609028	CMS4
TCGA-BR-6707-01	9.4256	8.9181	6.3502	4.5864	5.981	7.0216	4.2794	14.7189	13.8271	13.2628	13.2179	11.4119	13.0496	14.2807	10.8162	-4.32782	NA
TCGA-VQ-A8E3-01	9.0053	8.6204	4.4545	3.7607	7.0804	7.2605	3.228	13.3095	12.8707	13.3829	13.6813	12.2167	13.6427	14.2454	12.1056	-5.48021	NA
TCGA-D7-A4YV-01	10.0516	10.4775	3.1108	4.6481	5.7797	7.0968	4.3206	13.9279	12.8624	12.872	12.1494	11.4277	12.7261	13.7984	10.1221	-4.15202	CMS3
TCGA-BR-4201-01	10.4589	10.747	7.9743	5.6328	8.2735	10.289	7.1983	16.9232	14.9931	13.1909	12.1226	11.2771	13.1078	9.9497	8.7072	-1.11587	CMS4
TCGA-BR-8588-01	10.6577	10.3356	6.5288	6.3185	7.9805	8.2089	6.4362	16.1504	13.9885	12.8837	12.5502	12.4622	13.3758	13.9749	10.5602	-3.01171	CMS4
TCGA-BR-6803-01	11.522	10.5848	7.2466	7.4199	7.9403	7.4677	6.6959	15.4416	14.9558	12.208	9.965	9.1372	11.7667	12.5989	10.3156	-1.07917	CMS4
TCGA-HF-7136-01	9.6293	9.1738	6.5809	5.2563	8.451	8.2999	7.0096	15.0093	13.5177	13.6185	14.181	12.1172	14.1759	11.7908	10.7256	-3.55397	CMS4
TCGA-D7-6815-01	8.8897	9.2291	6.3476	4.763	5.9821	7.7717	6.3891	15.1155	12.9363	14.3699	13.1902	12.1788	14.4263	11.0655	10.0201	-3.93912	CMS2
TCGA-BR-A4IU-01	12.4656	10.9929	5.641	6.7447	7.1095	7.3652	5.1316	16.4108	14.3994	12.1889	11.8068	10.1385	11.8884	13.4266	10.008	-1.99168	CMS4
TCGA-VQ-A922-01	10.1667	9.7361	7.3334	6.3999	7.9616	8.3492	7.0438	15.6973	14.0067	12.3298	13.5675	10.9538	12.8252	12.1313	9.7774	-2.29809	CMS4
TCGA-BR-6457-01	11.2356	10.5142	7.7793	7.7601	8.9494	8.4429	7.2483	15.9823	15.2916	12.2353	12.5169	10.6674	12.1659	13.7447	10.1249	-1.55322	CMS4
TCGA-CG-5726-01	7.318	7.0179	2.0795	2.8057	6.9973	5.1526	0	9.7077	11.9804	13.6706	14.7851	12.5865	13.4367	14.7958	11.8447	-7.62444	CMS3
TCGA-VQ-A8E2-01	10.4425	8.9905	8.7606	6.8103	9.2424	8.0856	9.595	16.5859	13.8716	13.2839	13.4112	11.5564	13.6761	9.2541	9.2964	-1.48142	CMS4
TCGA-IN-8462-01	10.1137	9.7813	7.507	6.4778	7.831	7.7975	7.6801	14.3993	13.9964	13.498	14.1104	12.0657	13.1638	12.9104	10.7361	-3.23806	CMS4
TCGA-CG-5725-01	8.194	7.6149	6.0831	3.7213	9.116	6.4639	11.3404	13.7312	12.7826	13.9542	12.5922	11.8408	14.2969	9.6598	5.5343	-2.52999	NA
TCGA-D7-A747-01	12.6123	10.6699	4.9837	7.9102	6.7766	7.8153	6.0239	16.0332	14.1025	6.8654	11.0896	10.9227	13.1303	8.3527	8.365	-0.128994	CMS4
TCGA-VQ-A91Z-01	7.319	6.9617	3.3707	4.1299	8.4048	5.9036	3.0292	14.1689	11.2942	13.2931	13.4187	11.7949	13.0593	13.1218	11.0954	-5.45476	NA
TCGA-F1-6875-01	8.2043	7.9327	5.6285	4.7575	8.6173	8.737	4.2828	14.1044	12.2237	12.7187	12.9566	11.436	13.5966	9.0955	9.4546	-3.26653	NA
TCGA-RD-A8NB-01	11.3452	10.2613	3.7232	5.4675	6.4396	7.3687	4.4546	15.6608	13.5738	13.0306	11.5112	11.682	12.5178	13.6292	10.7247	-3.48317	CMS1
TCGA-BR-A4QL-01	9.0123	7.9428	5.6834	4.1754	6.4251	7.1581	3.2531	13.2316	12.7819	13.3872	13.3655	12.7288	15.3731	12.4053	10.4328	-5.20837	NA
TCGA-CD-8528-01	8.799	9.0569	5.8583	4.6422	8.9626	7.6455	5.5244	15.8951	12.872	13.8351	12.1599	12.3207	13.1679	12.3712	8.821	-3.30641	NA
TCGA-VQ-A928-01	10.5792	9.7619	6.2234	5.5113	7.3458	8.2103	8.95	15.8675	13.8406	13.2826	12.5442	11.4453	12.3824	16.2353	10.9273	-3.21507	CMS4
TCGA-D7-8579-01	11.6646	11.3577	3.7708	6.0435	6.7777	8.0022	4.974	14.8042	14.3142	12.7123	12.9632	11.9391	12.9242	12.9765	9.5627	-3.1009	CMS4
TCGA-BR-4255-01	11.5759	10.9326	6.2342	6.3361	7.4975	8.3462	6.4824	15.7215	14.6901	10.333	12.2993	9.9204	12.42	11.929	8.6954	-1.17546	CMS4
TCGA-BR-7717-01	9.841	8.9192	7.6866	6.0538	8.0102	7.8179	5.2089	14.6553	14.2864	13.1859	13.1732	12.552	14.0171	14.0116	9.898	-3.64193	CMS4
TCGA-VQ-A8PQ-01	10.9457	11.8703	5.7078	6.1137	7.4244	8.8895	7.6892	12.8485	14.9844	12.9658	11.9249	9.7282	13.1235	12.5179	10.3946	-2.16765	CMS4
TCGA-BR-6454-01	8.6926	9.262	5.8416	4.8524	6.0543	6.3644	3.8738	13.3059	13.5038	14.2898	14.4259	12.2591	13.6706	12.5924	11.7082	-5.18536	CMS1
TCGA-FP-8211-01	8.8429	8.2532	3.6566	3.2652	6.1198	6.5869	3.6988	12.1971	13.2577	13.3626	13.4599	12.1704	14.0765	15.2122	11.3378	-5.9501	CMS3
TCGA-CG-4449-01	10.7038	10.9208	5.9089	4.7773	7.9195	9.1682	5.7605	16.2405	14.7833	12.1637	11.2299	11.7324	13.194	13.3723	9.077	-2.21902	CMS4
TCGA-F1-6177-01	6.2378	7.5121	5.2867	3.9729	7.0657	6.525	4.2882	14.3002	13.0212	13.4485	14.9854	12.696	13.6506	13.9812	11.6271	-5.81927	NA
TCGA-VQ-A91S-01	9.2846	8.4742	4.2675	2.4591	7.073	6.8024	4.834	12.9301	12.6772	12.0923	14.0446	12.5352	13.6106	10.4826	10.5127	-4.56832	CMS2
TCGA-VQ-A91D-01	8.6981	9.1647	7.2912	4.5819	7.2036	8.4533	6.8349	16.5657	13.4668	12.8401	12.9754	11.8193	13.3109	14.1831	10.4702	-3.45981	CMS1
TCGA-CD-A48A-01	10.2325	8.5345	6.1906	4.7769	6.6619	6.3046	5.9173	14.0915	13.6186	12.9764	13.0797	11.2128	13.5431	12.0228	10.7675	-3.78612	NA
TCGA-BR-4191-01	10.1288	10.1901	6.6576	3.8815	8.0019	7.9309	5.3997	14.042	14.0778	13.4234	13.2478	11.532	13.6285	13.7893	10.1772	-3.70967	NA
TCGA-CG-4466-01	8.5111	8.501	5.7643	2.6044	6.8044	7.208	3.1906	13.2313	12.2626	13.8077	13.4991	12.055	13.3751	12.8664	8.531	-4.79153	CMS3
TCGA-BR-8297-01	12.5367	10.1423	6.2709	6.9487	6.9524	7.4537	6.2709	15.7988	13.6625	12.2233	11.8368	11.1677	12.0179	12.8841	9.3718	-2.02394	CMS4
TCGA-D7-6822-01	8.909	8.8559	4.6778	4.269	8.3519	7.3327	4.4554	14.018	12.261	13.1964	12.9912	11.4607	13.5672	11.7555	10.5923	-4.13492	NA
TCGA-D7-A4YX-01	8.8925	9.0011	5.1741	2.5987	7.2519	7.0912	3.8165	13.2244	12.502	13.2225	14.2061	11.8066	13.26	14.2644	10.9768	-5.22802	NA
TCGA-CG-4440-01	10.3858	8.8978	4.6161	2.8577	8.0128	7.6481	7.9348	14.6789	16.5571	11.8693	13.1886	10.3418	12.729	12.9702	7.7745	-2.41344	CMS1
TCGA-D7-6525-01	8.3663	8.2255	7.4177	4.6476	8.0307	7.7475	5.4522	15.4224	13.6639	13.5871	14.4031	12.3538	13.574	12.7109	9.4567	-3.90607	CMS1
TCGA-CG-5724-01	8.3189	9.1537	8.0152	5.8936	8.4516	8.5408	5.2553	15.7934	13.9808	12.704	14.5697	12.3596	13.6246	12.0771	9.7759	-3.25145	CMS1
TCGA-D7-A4YY-01	9.1865	9.4801	6.2217	5.4375	6.7899	7.8799	4.0685	15.6122	13.618	13.8619	13.3136	12.5294	14.021	14.7642	10.5168	-4.46845	CMS1
TCGA-CG-4475-01	11.3069	10.5916	7.8804	5.6231	8.004	9.1346	7.1918	16.7605	14.3086	13.1989	13.191	12.1774	14.1996	15.2151	9.2695	-2.78619	CMS4
TCGA-BR-4367-01	9.774	10.7175	5.2371	4.5349	6.8547	9.1434	4.9101	14.2675	14.2059	12.9009	11.9903	11.6292	13.1527	12.1948	9.6166	-3.06463	CMS4
TCGA-BR-A453-01	12.7582	10.9074	6.7128	8.7024	8.2799	8.1825	7.9199	17.3976	15.2091	9.2688	10.1335	9.3324	10.9823	8.9345	3.7527	1.94039	CMS4
TCGA-R5-A805-01	10.273	10.5851	6.2122	4.2536	7.9985	8.6051	7.5025	15.3583	13.867	13.5984	11.8218	10.8236	13.3073	14.442	11.0323	-3.09809	CMS1
TCGA-R5-A7ZF-01	8.5208	7.5146	5.4558	3.4975	7.1111	7.1465	4.4321	13.1653	12.001	12.7916	13.471	12.0897	13.9896	12.5521	8.6153	-4.60214	NA
TCGA-BR-A4IV-01	12.7118	10.8613	5.7523	8.7297	8.3335	8.9589	7.7812	17.3044	15.0986	9.5974	9.7286	8.7384	10.4553	10.1513	7.1602	1.30943	CMS4
TCGA-BR-8369-01	11.6864	10.0355	4.7057	6.3452	7.1235	7.1869	5.2405	15.4052	13.7457	13.2562	12.65	11.584	13.3796	13.863	11.378	-3.6324	CMS4
TCGA-MX-A663-01	11.6474	10.4602	7.1482	6.4575	9.0755	8.4292	10.5023	18.1974	14.8324	13.4167	13.6334	11.6801	13.7956	10.6335	10.3012	-1.49341	CMS4
TCGA-EQ-A4SO-01	7.6562	6.7059	2.5885	2.9864	7.0662	6.4698	1.6549	11.843	11.8039	13.0038	13.3422	13.2538	14.1098	14.5149	11.4795	-6.75347	CMS3
TCGA-CD-5813-01	10.418	11.3069	6.8989	8.6694	9.374	9.0613	5.8206	15.4626	15.3378	6.3844	13.7611	12.0325	11.75	12.5066	8.0442	-0.485411	CMS4
TCGA-BR-6705-01	11.153	11.2163	7.409	7.8357	9.5208	9.6008	6.5344	16.592	15.6806	11.5664	12.7884	10.0628	11.451	11.1678	9.2085	-0.424972	CMS4
TCGA-HU-A4GH-01	7.9905	7.7225	4.0032	2.182	5.7329	5.5083	2.7228	11.0493	11.9784	12.7429	12.9086	12.2415	13.7543	15.5024	11.0322	-6.48699	CMS3
TCGA-R5-A7ZR-01	8.059	7.3519	3.0152	2.3597	6.1787	6.4166	3.1169	12.5207	12.2889	13.5487	13.2092	13.464	14.8328	14.4626	10.9405	-6.59768	CMS3
TCGA-BR-4253-01	9.2954	10.6085	4.6169	1.8059	6.5449	7.7718	4.7943	14.2613	13.6237	13.3084	11.4224	11.2233	13.0749	13.4817	10.2081	-3.97283	CMS1
TCGA-BR-7851-01	9.4118	9.5022	4.6387	4.8984	7.128	8.3411	5.9216	15.8157	13.533	14.064	13.2109	12.4731	14.3477	12.8152	11.1666	-4.21397	NA
TCGA-SW-A7EA-01	9.1379	8.6339	6.308	3.625	6.3487	8.6215	5.9983	15.346	13.3471	12.8947	13.9455	12.7273	13.4755	13.8024	11.2619	-4.42162	CMS1
TCGA-BR-8676-01	8.8459	8.5463	4.3345	1.0463	5.4466	6.0898	3.2513	12.0809	12.9536	12.0781	10.6836	11.6624	13.168	12.1208	6.0205	-4.00054	NA
TCGA-D7-A6F0-01	8.3697	8.5649	5.0396	3.5283	7.6626	6.4607	7.8494	14.227	12.7411	14.2874	12.8878	12.1504	13.7975	9.2414	9.191	-3.65444	NA
TCGA-BR-8059-01	11.3289	9.8312	8.8141	6.9004	7.6827	9.0631	6.5216	16.8102	14.3924	13.0358	13.6937	12.3659	11.4546	12.2964	10.1724	-2.0204	CMS4
TCGA-BR-8286-01	10.0041	8.8882	6.2175	5.1736	6.5867	7.2478	4.5622	12.8758	13.953	12.7972	13.0377	12.2983	13.301	14.6547	9.7541	-4.25062	CMS1
TCGA-BR-6456-01	10.5173	10.1756	7.6385	6.2649	8.6803	8.6327	6.7738	15.8592	14.345	11.8067	15.4457	12.2147	14.128	9.2803	11.9049	-2.58702	CMS4
TCGA-VQ-A8E0-01	8.7939	8.1749	0.6972	1.6667	6.2863	5.9589	1.8013	13.7583	12.7765	14.6067	12.0827	11.1381	13.1661	15.2934	11.7435	-6.34797	NA
TCGA-BR-8686-01	10.465	10.3836	5.6267	6.8791	6.5316	8.1096	4.5162	13.978	13.7178	13.076	12.8685	10.7624	12.7022	13.2848	10.3807	-3.26714	CMS4
TCGA-VQ-A8PF-01	10.4753	10.3332	5.1012	4.3689	7.3306	8.0639	4.5644	13.8895	13.9201	13.4592	11.8618	10.513	12.8014	14.7271	11.0053	-3.72273	NA
TCGA-FP-A4BF-01	10.3785	10.3792	7.7899	5.1786	8.5006	9.5972	7.8216	17.0267	14.6771	12.49	13.237	12.2025	13.3829	11.4301	10.336	-2.02982	CMS4
TCGA-CD-8536-01	9.0725	8.7853	8.2597	7.4839	7.7372	9.197	5.5561	14.6709	13.614	13.2269	14.86	13.3705	13.4488	13.3323	11.2122	-3.86661	CMS1
TCGA-D7-A4YT-01	9.1125	9.0309	5.82	3.9475	6.8905	7.3666	4.9629	14.0831	12.6164	12.9565	12.899	12.0986	12.9002	13.4941	11.132	-4.37669	NA
TCGA-D7-8576-01	9.3115	9.5564	5.3407	4.3277	7.3413	8.1556	5.1322	13.6284	13.5768	14.209	12.0427	11.8603	12.0643	14.5617	11.5682	-4.23208	NA
TCGA-CG-4442-01	9.2469	9.2008	3.8925	3.6938	7.7576	8.65	5.2754	15.8566	13.1205	13.2158	11.3209	11.9315	13.5459	10.7672	9.2206	-3.14542	NA
TCGA-VQ-A8DT-01	8.7443	7.856	0.4489	2.849	5.1569	5.6622	3.6224	9.9867	11.8912	13.824	13.6572	12.5387	14.4345	14.6069	11.5742	-7.19285	CMS3
TCGA-HU-A4G6-01	7.8635	7.1467	2.4002	1.1754	5.4274	6.004	1.1754	12.2572	11.2027	13.2526	13.7239	8.1746	13.8236	13.2232	10.4753	-6.0397	NA
TCGA-IN-AB1V-01	8.937	8.5029	5.1149	2.8895	4.0553	8.0522	4.5751	13.4289	12.4107	13.5974	12.7639	12.2708	11.2544	13.5403	11.7913	-4.98452	CMS3
TCGA-D7-6528-01	7.0977	7.9219	5.0867	3.7506	7.5872	7.4027	6.271	14.2584	12.2611	12.7942	13.6826	12.1227	13.3725	11.0996	10.4305	-4.29065	CMS2
TCGA-BR-A4IY-01	10.2067	9.9111	8.2789	6.7621	7.1923	11.2558	6.7927	16.9819	14.2912	12.8975	11.1499	8.8944	11.9223	9.676	5.9701	0.100822	CMS4
TCGA-BR-8284-01	10.3931	10.3203	4.599	5.4293	7.0842	8.2175	5.5168	15.2222	13.98	13.4127	11.3844	12.2665	11.6643	13.9462	10.9372	-3.29495	CMS4
TCGA-D7-A6EY-01	10.3876	9.6488	4.3231	4.5262	6.8139	7.058	3.8478	14.5076	13.4896	12.9043	12.4595	11.9741	12.9692	15.3944	10.0128	-4.32987	CMS1
TCGA-CD-8526-01	10.0504	9.2747	6.121	5.7905	7.9708	7.1175	5.2142	14.3381	13.4577	13.1463	13.3632	12.5832	13.2379	9.7757	9.014	-3.03839	NA
TCGA-BR-8289-01	10.0999	9.1204	4.8503	5.4853	8.6585	7.0128	5.1319	14.9882	13.2937	13.2343	13.3827	10.433	12.1766	13.9115	10.1989	-3.48494	CMS4
TCGA-MX-A666-01	9.607	9.0147	3.0392	3.807	8.1968	6.6685	7.6063	13.9284	12.7699	13.4902	12.0771	11.7291	14.3126	11.5387	9.992	-3.89686	CMS2
TCGA-BR-4366-01	9.1595	9.3465	5.4944	2.6825	7.7031	7.1303	6.649	15.4239	13.3421	13.3172	13.6482	12.4988	14.6511	14.6111	8.4572	-4.31601	CMS2
TCGA-BR-8484-01	9.8108	10.3703	5.8929	4.7119	6.2485	6.6658	5.4595	13.4782	13.5594	12.525	12.2174	10.9669	12.6735	14.6219	10.7423	-3.8248	NA
TCGA-D7-A6EX-01	10.9942	7.8663	9.1435	4.8462	7.2199	7.6629	10.8518	14.813	13.3692	8.553	13.3603	10.9651	14.3171	7.6972	6.0181	-0.511022	CMS4
TCGA-BR-A4QI-01	9.5414	8.303	4.4787	4.6651	7.4683	6.128	2.0263	13.6614	12.718	13.9172	13.6461	13.629	14.022	8.4242	10.6027	-4.70796	NA
TCGA-BR-8384-01	12.5688	11.4735	6.3807	7.3352	7.5433	8.5805	6.9178	16.5446	14.603	11.9818	10.9442	9.1277	10.9581	12.4593	8.5278	-0.450106	CMS4
TCGA-IN-A6RJ-01	8.1622	7.8436	4.7077	5.1773	4.7755	9.5458	1.1742	10.7826	10.9596	13.7038	11.956	12.28	9.7469	12.6704	10.1462	-4.73627	NA
TCGA-KB-A93J-01	8.5504	9.4716	4.595	3.2097	6.2934	7.0658	3.9337	13.8023	13.0291	14.1715	10.8885	10.8486	13.2846	15.8909	12.0241	-5.07903	NA
TCGA-CG-4306-01	9.8429	9.5793	7.0937	5.2173	7.6348	8.3983	5.8924	15.5013	13.6876	13.1663	12.285	12.0675	13.2164	14.4315	9.8525	-3.29791	CMS1
TCGA-VQ-A8PK-01	9.296	8.5714	7.9587	5.976	8.057	7.6341	5.2041	14.733	13.3841	13.7344	15.1803	11.9189	13.8611	14.6757	11.4533	-4.49124	CMS1
TCGA-D7-8574-01	11.0172	11.7119	6.4391	6.1873	6.7073	8.4895	6.7465	13.6383	14.6415	8.8546	11.3472	11.4049	12.2473	9.6734	9.847	-1.05367	CMS4
TCGA-VQ-A8PP-01	9.5887	9.2116	6.191	5.1587	7.3843	8.021	5.6757	16.0214	13.5579	13.3489	14.2731	12.4872	12.4141	14.9877	10.5313	-4.02813	CMS1
TCGA-RD-A8MV-01	9.696	10.0611	4.7507	5.1887	6.2742	6.9249	3.46	11.7865	13.39	13.4615	13.484	12.0442	12.8373	15.4995	11.0824	-5.12014	CMS1
TCGA-BR-4368-01	10.9907	10.2024	3.87	4.4924	7.2092	7.1881	5.3116	15.4816	13.6609	12.4177	13.0817	10.4509	12.3486	9.3263	9.9695	-2.55391	CMS4
TCGA-BR-8589-01	8.3126	9.1039	3.9454	2.5365	5.9026	6.0795	1.1378	10.4383	12.8383	12.8987	12.7378	11.8367	13.0397	12.5488	10.9543	-5.63657	NA
TCGA-VQ-A8PX-01	8.9404	7.456	2.6221	1.3064	5.6646	5.3627	2.2275	10.6351	11.9094	12.856	13.0501	12.0753	13.3807	16.0567	11.681	-6.94728	NA
TCGA-IN-8663-01	9.702	7.7194	4.5168	2.5713	7.1486	8.1525	4.7429	14.5011	11.9127	13.4914	13.6737	11.3456	13.0124	8.8566	8.4434	-3.58526	CMS1
TCGA-VQ-A8P2-01	7.9881	7.1337	4.6444	2.6951	7.1466	6.7604	1.4249	12.6469	12.4157	13.4924	12.5654	12.0571	14.2079	12.3949	10.9568	-5.62844	NA
TCGA-BR-6706-01	10.703	10.31	8.5208	6.4408	7.5473	8.844	6.0717	14.7604	14.5587	12.3979	13.6635	11.9422	12.6901	13.3183	10.5488	-2.67606	CMS4
TCGA-BR-A4PF-01	8.7594	9.4357	4.9004	4.2974	5.8451	6.2413	3.2419	13.881	12.2859	13.0527	12.8167	12.4554	14.1712	10.87	10.7017	-4.69038	CMS2
TCGA-CD-A489-01	12.2526	10.2158	3.29	5.965	6.9318	9.1167	7.3008	15.9814	13.9351	12.1712	12.2163	10.4339	13.6996	10.6708	8.864	-1.89939	CMS4
TCGA-RD-A7BW-01	13.2691	10.8472	8.801	7.5562	7.3729	8.9269	6.7111	16.1698	14.743	7.2362	11.9083	10.9135	11.7546	12.3676	9.1251	-0.0623056	CMS4
TCGA-RD-A8N2-01	13.5634	10.6652	2.742	7.8223	6.4789	8.4621	6.792	18.3565	14.3296	9.7254	8.7729	7.5864	9.1272	10.9922	7.5821	0.948078	CMS4
TCGA-BR-A44T-01	12.2261	10.5628	6.8302	6.2886	6.0972	7.6173	7.8307	14.8942	14.8246	10.1503	10.7471	10.6361	11.8157	11.3211	8.5734	-0.854872	CMS4
TCGA-R5-A7ZI-01	9.0476	8.8097	5.3174	2.6695	6.6273	6.5674	2.3281	11.5357	12.5389	12.2748	6.3943	12.0511	11.7647	12.2619	10.5556	-3.61244	CMS1
TCGA-VQ-A91U-01	9.3214	8.7125	4.3479	2.5842	7.3244	6.5363	2.7272	13.4382	13.194	13.0044	13.115	11.1254	14.3001	12.116	10.4201	-4.7706	CMS2
TCGA-D7-6526-01	8.4742	8.0328	5.4414	4.7376	7.6057	5.6427	3.2569	14.481	11.9105	13.0157	14.7477	11.9997	13.7596	13.606	11.2604	-5.33343	CMS3
TCGA-BR-7958-01	9.7351	10.1322	6.9735	4.671	7.429	8.251	5.9586	15.3267	14.0263	12.8646	13.7661	12.4723	12.5275	13.6698	10.9075	-3.53426	CMS1
TCGA-CG-4438-01	9.6481	9.9232	4.1855	3.4275	5.8735	6.9721	3.2972	14.4929	13.1787	13.8185	12.3542	11.7674	14.1918	10.9505	10.4419	-4.36531	CMS2
TCGA-FP-A9TM-01	9.8758	9.4699	3.2626	3.3291	5.0499	5.7773	5.3024	11.5715	12.6821	13.6378	13.1157	11.9385	14.0032	13.2409	11.0372	-5.45993	CMS3
TCGA-BR-8080-01	11.2618	10.8776	6.9975	7.4946	7.2079	7.9689	6.6042	15.6509	14.6599	11.5019	13.0421	12.0437	12.525	12.3134	8.8973	-1.86242	CMS4
TCGA-D7-A6EV-01	7.7904	7.6269	4.4144	3.0827	7.6049	6.9383	4.048	13.6231	12.319	13.109	13.0143	12.4915	14.1085	14.5934	11.4438	-5.63256	CMS3
TCGA-CD-5798-01	11.3429	9.5985	6.5424	7.1447	9.1144	8.9547	6.2779	16.9929	15.2316	12.6326	13.7843	12.82	13.2992	12.9198	11.1825	-2.63973	CMS4
TCGA-BR-4369-01	10.3304	9.9215	5.6253	4.0057	7.3035	7.6178	6.797	17.2138	13.5198	13.9693	12.5279	11.6036	13.8213	7.5735	9.8258	-2.40526	CMS2
TCGA-HU-A4HD-01	9.1951	9.1287	4.9996	5.1944	7.1269	6.8515	4.9465	14.1193	13.1691	13.6488	14.375	12.9521	13.8625	13.2987	11.3807	-4.94951	CMS2
TCGA-CG-4304-01	10.2394	10.3703	6.2991	6.0453	6.9946	9.0731	5.8557	14.4944	13.643	14.0957	12.9331	10.8466	13.8124	12.2837	10.0663	-3.11576	CMS2
TCGA-BR-8485-01	10.1868	9.9726	5.9559	4.8117	8.0055	7.8213	6.9	16.2735	13.4892	12.426	12.9816	12.2465	13.9634	11.3343	9.6633	-2.83402	CMS2
TCGA-IN-A7NT-01	9.1841	8.7513	7.9356	7.5477	9.0268	9.5823	5.6906	15.8362	13.3751	14.594	13.175	11.6046	12.5959	11.6455	8.8613	-2.42053	CMS4
TCGA-CD-8527-01	9.4501	8.1386	2.5215	3.825	6.6747	6.9204	4.8542	13.9004	13.2117	12.7258	13.3801	13.2813	13.9155	13.1977	11.235	-5.23406	NA
TCGA-BR-6564-01	11.7424	10.055	9.3636	8.4208	8.4881	7.2606	6.385	15.7643	14.933	9.9644	11.9906	11.1089	11.6072	11.8997	10.4786	-0.906811	CMS4
TCGA-CG-4437-01	8.4716	9.4678	7.5677	5.6068	7.7386	7.8294	5.5736	15.2234	14.2375	12.7604	14.0184	12.7339	13.825	14.3926	12.1659	-4.23643	CMS1
TCGA-BR-7715-01	9.8981	9.4059	7.3717	5.6983	8.3324	8.544	6.2408	15.8634	13.9296	12.3222	13.4143	11.3248	13.9912	11.5402	9.3312	-2.51129	CMS4
TCGA-HU-8249-01	8.6219	8.5277	4.8573	4.5015	7.7579	7.7684	2.9754	13.5402	13.2816	14.2429	13.7274	11.927	15.096	10.5034	11.3964	-4.83419	CMS2
TCGA-RD-A8MW-01	10.7992	10.0043	8.6815	7.3828	8.6516	9.2422	6.8903	16.5275	14.4774	13.576	11.8603	12.3371	13.0517	11.6424	9.8755	-1.76197	CMS4
TCGA-BR-8362-01	10.4849	10.5733	5.2713	6.0542	7.1255	7.3788	6.1198	14.6758	13.9187	10.437	14.1399	11.6109	14.8797	12.0954	11.1859	-3.32454	CMS4
TCGA-D7-6524-01	10.7443	11.1297	7.4435	7.4138	9.0922	9.5206	5.6855	15.2094	15.1134	12.3507	13.0615	12.1702	13.1868	13.6676	11.1978	-2.4555	CMS4
TCGA-VQ-A8PM-01	10.7566	10.3832	5.0717	4.4365	6.7491	7.0482	5.1067	14.1284	14.021	10.6711	11.0357	11.2779	12.7755	13.9778	11.253	-3.19834	CMS4
TCGA-BR-8683-01	11.0447	9.9641	5.3504	4.6105	7.5306	8.3177	5.3275	15.8468	13.7943	13.7039	14.5333	12.1083	14.1248	10.2274	10.9494	-3.52045	CMS4
TCGA-F1-6874-01	9.3194	10.4306	8.1137	4.7753	7.3043	8.5329	4.6842	16.1743	13.9424	13.9991	13.6241	12.7893	13.6552	14.2274	10.9597	-3.95612	NA
TCGA-D7-6521-01	9.665	10.3584	6.0914	5.8768	7.8583	7.9757	7.3471	15.4612	14.4612	13.8999	12.1501	10.0437	12.8403	14.5801	11.3232	-3.01787	CMS4
TCGA-CG-4462-01	10.9777	12.1147	7.8305	7.6489	8.4863	10.3532	6.0464	16.2093	15.8643	13.5295	11.9335	10.7619	12.4563	13.2676	9.9191	-1.36339	CMS4
TCGA-VQ-A8PE-01	8.8781	8.9697	5.7891	4.5292	8.8926	6.3653	5.2477	14.928	13.0324	12.2192	13.6854	11.6896	14.1327	10.1952	10.7774	-3.60191	CMS2
TCGA-VQ-A8DU-01	9.665	9.0722	5.3595	5.716	7.9742	8.1737	6.2488	15.0427	13.3421	12.0854	12.6139	11.2052	12.7695	12.9593	9.6116	-2.91924	CMS2
TCGA-D7-A4Z0-01	10.8243	11.1418	6.1157	5.1094	7.8904	7.7115	4.9665	12.7021	14.1763	13.6797	12.8862	12.5079	14.0536	14.4888	11.3246	-4.19702	CMS4
TCGA-VQ-AA6K-01	9.9185	9.4899	6.4407	4.6455	6.2729	6.9984	6.1562	14.0832	13.226	14.0953	12.224	11.4673	13.0599	14.2553	11.1118	-4.12101	CMS3
TCGA-D7-A748-01	10.9139	10.9178	7.7124	6.745	8.539	9.9058	7.2465	17.0545	15.0263	12.583	13.1784	11.9434	12.9451	13.8982	10.7347	-2.09589	CMS4
TCGA-CG-5722-01	9.3278	9.721	6.0134	4.7526	6.9801	7.7228	5.1974	12.4237	13.9916	13.1091	14.7283	11.5415	11.7546	12.2062	11.7833	-4.06157	NA
TCGA-CG-4469-01	8.7245	9.8768	4.3763	2.8179	6.4148	8.0021	5.9045	14.8057	13.8791	13.9322	13.4849	11.2625	14.1105	13.8903	10.6842	-4.5828	NA
TCGA-VQ-AA68-01	8.9888	8.3681	4.5149	3.6622	6.8489	4.4777	4.3391	12.0313	12.434	14.3357	14.0438	11.6546	13.6394	15.0638	11.5311	-6.08196	CMS3
TCGA-VQ-A927-01	10.2329	9.9817	3.3051	4.6685	5.9508	7.6049	4.7659	13.8862	14.2739	13.6647	11.4775	11.0844	13.5353	14.7967	11.5996	-4.39638	CMS3
TCGA-B7-A5TN-01	10.4207	9.7782	7.9413	5.9153	8.168	8.7939	8.1665	15.5985	14.2622	12.6121	12.5067	11.637	13.4857	14.0092	10.9015	-2.63152	CMS4
TCGA-BR-A44U-01	9.931	8.8332	6.768	4.1763	7.258	8.0373	5.6607	15.0486	13.9441	13.0362	14.2716	11.9808	14.5912	11.5853	10.5488	-3.81818	CMS2
TCGA-BR-A4CR-01	8.9312	8.5486	5.2232	2.7022	6.4094	6.5601	8.5977	14.3676	11.3859	13.5459	11.9254	11.5893	13.0649	11.7971	8.6929	-3.68859	NA
TCGA-RD-A7C1-01	9.3302	10.0317	4.2039	5.8491	8.347	8.2263	4.2039	13.8635	13.4759	12.4394	10.9665	11.7668	13.1947	13.6777	9.7581	-3.35259	NA
TCGA-BR-8361-01	8.9203	8.9957	4.2409	2.6478	5.7833	7.0247	3.7322	14.0607	12.6594	11.5977	12.5213	11.9222	13.3443	12.7485	10.045	-4.46706	CMS1
TCGA-BR-8364-01	11.8974	11.5687	7.7235	7.6654	7.864	9.274	8.2582	15.6323	14.7564	12.9332	11.4213	10.8105	12.1683	13.107	10.098	-1.24084	CMS4
TCGA-D7-8573-01	8.5702	8.2248	3.6456	3.5974	6.2529	6.915	4.1252	13.1176	11.9216	13.2912	13.8292	12.0962	13.6476	13.255	10.7027	-5.42917	NA
TCGA-CG-4443-01	9.1534	9.5273	4.1288	3.1668	7.4554	9.7424	6.5965	15.1437	13.293	14.0633	11.0903	11.1005	13.8978	12.4193	9.4114	-3.3074	NA
TCGA-D7-6519-01	9.6856	8.2381	8.5548	4.7507	6.6177	8.8616	8.037	14.181	14.0562	12.6763	14.3227	12.7024	13.7146	12.5827	11.9044	-3.76355	CMS4
TCGA-CG-5717-01	9.1801	9.6232	6.993	6.2196	6.3098	8.6381	2.8574	12.897	13.5617	13.513	14.3875	12.4484	11.0691	12.6268	10.5263	-3.95297	CMS1
TCGA-BR-6565-01	9.7783	9.5475	7.4403	6.006	7.8188	7.7705	5.2701	15.5017	13.8129	12.5983	13.7875	12.1753	13.4366	11.4196	9.696	-2.96932	CMS2
TCGA-HU-8602-01	8.6135	9.8712	4.8017	3.5748	6.7764	7.4869	6.0494	15.7589	13.7259	12.2704	10.0829	12.0128	12.51	12.8281	5.2881	-2.31442	CMS1
TCGA-BR-4267-01	8.9687	9.0035	4.859	3.468	6.6559	7.3643	4.859	14.3834	13.1705	13.9466	12.5354	10.4873	13.3055	14.8488	10.9954	-4.60513	CMS3
TCGA-BR-4371-01	8.8801	8.4145	4.4361	2.1987	7.1582	7.0838	3.5573	12.0357	12.2309	13.9118	13.3495	12.3562	14.5027	11.7344	10.2774	-5.35586	CMS2
TCGA-BR-7196-01	10.9423	10.7862	6.6431	7.2333	8.0624	7.6127	7.0315	14.5861	14.6465	12.4247	11.9604	10.0488	12.1539	12.5736	9.3646	-1.69388	CMS4
TCGA-BR-8058-01	10.4725	11.0244	6.2638	5.8703	6.8314	8.2261	6.1321	15.5365	14.0506	13.1764	10.7458	10.6391	12.2229	14.1221	11.1297	-2.62737	CMS4
TCGA-HU-A4H0-01	8.8124	8.7097	3.542	2.715	5.6751	5.7221	2.1336	11.6805	12.2979	13.8041	13.2926	10.6853	13.9496	12.8172	9.9893	-5.61321	NA
TCGA-CG-4305-01	10.5383	10.5285	6.501	5.4559	6.8555	8.9381	4.5152	15.5132	14.1014	13.3649	12.7438	11.6132	12.9699	12.697	10.0735	-3.02737	NA
TCGA-BR-8682-01	11.307	10.8831	3.9658	6.3149	6.843	7.8338	5.6411	15.5094	14.2267	13.6024	13.1777	11.2417	13.6375	10.3139	11.1349	-3.01526	CMS4
TCGA-BR-8382-01	9.4023	9.5006	6.3393	4.7408	7.9013	8.7886	5.9027	15.5575	13.6326	12.9878	13.2921	12.9072	13.4343	12.4936	10.2284	-3.47216	CMS1
TCGA-BR-8363-01	9.9885	9.8439	5.686	5.5551	7.5293	7.5871	4.6461	15.3406	13.5728	11.5228	9.402	12.6749	12.7206	12.524	6.1785	-1.97609	CMS1
TCGA-BR-8367-01	11.4464	10.6377	4.76	5.9045	6.2035	7.2583	4.6357	14.4905	14.0765	13.9219	12.0927	11.8632	13.604	13.3825	10.6028	-3.75417	CMS4
TCGA-FP-7829-01	9.0946	8.8022	7.0969	4.8362	8.1195	7.98	5.8354	14.917	13.6619	13.9072	14.3029	12.9266	13.7024	13.9408	10.8123	-4.33829	CMS3
TCGA-BR-7959-01	11.4267	10.0031	7.364	6.4128	8.4402	8.4147	8.3931	16.9898	14.1091	11.8567	13.8747	11.8517	13.0944	10.7512	10.4421	-1.80586	CMS4
TCGA-CG-5721-01	9.5586	9.5066	5.3955	4.7379	6.8757	7.8983	3.9984	14.9224	14.0462	12.7409	12.131	11.6155	11.6601	13.2625	8.9612	-3.17969	CMS1
TCGA-CG-4301-01	10.508	10.4993	6.1682	3.4422	7.3513	8.8753	7.8095	15.9732	14.0953	13.9387	12.984	10.7217	13.3668	13.451	10.0739	-3.00909	CMS4
TCGA-BR-8371-01	12.2818	10.3856	7.285	7.7013	6.0462	6.7676	8.1605	15.5787	15.3112	10.1704	10.1632	9.362	10.6445	10.2249	8.7386	0.0625	CMS4
TCGA-B7-5818-01	7.7012	8.759	6.3025	4.7653	6.7515	7.2443	5.9822	14.8224	13.5654	13.2615	12.9455	10.6974	13.3104	14.5077	11.9159	-4.34042	NA
TCGA-BR-8380-01	12.4165	10.6089	8.2593	7.4874	6.528	8.21	7.9606	16.4897	14.2351	11.9493	11.3386	10.9588	12.4706	9.2969	9.5836	-0.689022	CMS4
TCGA-CD-8529-01	10.34	10.5655	6.0364	5.5302	8.0309	7.9667	7.2766	15.952	14.5217	13.4934	12.6757	11.8349	12.2965	14.5819	10.2085	-2.93515	CMS4
TCGA-VQ-A923-01	10.3252	10.3919	4.8152	4.4971	5.8602	6.8079	4.1177	12.9639	13.7236	13.2179	13.5464	11.3128	12.828	13.6544	10.4487	-4.3344	NA
TCGA-CG-4436-01	8.2379	8.6265	4.1749	3.4057	6.882	7.1145	3.3565	13.3146	12.3625	13.3472	13.4372	11.8958	13.9197	12.3725	9.2441	-4.87218	CMS2
TCGA-BR-8291-01	10.8445	11.6041	7.2929	9.0456	8.1844	8.6311	7.3123	15.585	14.694	12.6198	12.4322	11.5087	13.2909	14.212	10.2235	-2.02631	CMS4
TCGA-FP-8209-01	12.5197	11.6751	4.8543	7.4234	7.5886	9.4347	7.2536	16.8228	14.8809	10.0943	10.884	8.7529	9.8992	10.6777	8.7895	0.422967	CMS4
TCGA-B7-A5TK-01	11.2339	9.7949	6.4047	5.0398	7.2697	8.4795	6.1635	15.861	14.1101	12.8465	12.9071	11.9133	12.9528	13.0631	10.8481	-3.04881	CMS4
TCGA-RD-A7BS-01	10.4821	9.92	7.3628	6.2675	8.4372	9.0079	5.5571	14.2643	14.0253	12.9023	13.4047	12.272	12.3625	14.1992	10.8668	-3.18745	CMS4
TCGA-D7-6518-01	11.1011	10.809	8.4838	7.9347	8.1411	8.4173	7.4679	15.4245	15.6611	11.6291	13.3645	11.9499	12.5224	10.385	9.7409	-1.21636	CMS4
TCGA-VQ-AA64-01	10.2346	9.6087	7.17	5.3003	7.7157	9.4675	7.5621	17.4495	14.1101	13.8483	12.1153	10.6387	13.1449	14.9138	9.9154	-2.5829	CMS4
TCGA-BR-7704-01	8.8971	9.0105	6.7962	4.9944	7.3908	7.703	5.0755	14.0109	14.1075	12.7608	12.6802	11.1824	13.8599	12.9985	10.406	-3.64953	NA
TCGA-BR-4187-01	11.856	11.8907	5.871	7.9989	7.9501	10.2693	5.6904	15.3899	15.285	12.5183	11.4766	10.882	12.9785	10.7099	9.2272	-1.05416	CMS4
TCGA-BR-A4J1-01	8.6728	7.9448	5.4126	3.8787	9.1585	6.575	9.9492	16.82	12.7128	12.5745	14.2937	12.657	13.8191	10.1733	9.8586	-3.21554	NA
TCGA-VQ-A91N-01	8.9817	8.4177	3.8348	2.8423	5.249	5.8291	3.9545	10.541	11.7936	13.3942	13.0451	12.2527	13.5971	13.994	11.166	-6.08111	CMS3
TCGA-HU-A4GJ-01	10.5304	10.7226	4.4025	5.381	5.4928	6.8617	7.2132	12.4315	14.5824	11.6058	9.0522	7.9346	11.1984	12.5809	9.5548	-1.69688	NA
TCGA-VQ-A925-01	9.4651	8.9779	3.1532	1.5391	6.5813	6.5648	3.4692	12.806	12.4793	12.6972	10.8197	12.3277	12.7351	15.7388	11.071	-5.33871	CMS3
TCGA-FP-8099-01	9.1616	9.0733	6.9778	4.7576	6.736	7.4542	5.5284	15.6581	13.1847	13.6298	14.4708	12.458	13.9805	13.268	11.6082	-4.51014	CMS1
TCGA-BR-6802-01	8.9391	9.0822	6.8439	4.8999	7.5067	7.4483	5.2711	14.8538	13.3883	13.0133	13.9904	12.9833	13.4362	14.7236	11.7798	-4.62851	CMS1
TCGA-VQ-AA6I-01	9.0048	8.9632	2.8587	3.08	5.8032	5.4049	5.0012	13.1858	12.5258	13.6014	13.3381	11.79	13.6976	14.8646	10.6051	-5.66862	CMS1
TCGA-D7-6520-01	9.8633	8.5279	6.4128	4.8175	6.822	6.9406	3.1414	14.6513	13.7212	14.3937	14.8585	11.7608	13.6558	14.782	11.1935	-5.11872	CMS4
TCGA-CD-5804-01	10.3122	9.302	6.8263	5.9329	8.0582	7.9212	6.6604	15.5529	14.7571	12.8122	13.8303	13.3057	13.2378	15.5153	10.6072	-3.73773	CMS4
TCGA-HU-A4GF-01	8.8655	8.6924	5.1126	1.9458	6.8547	6.5863	1.1813	13.5898	13.0831	13.0412	13.714	12.3882	14.2411	12.0935	10.2757	-5.30212	CMS2
TCGA-BR-4361-01	10.2244	10.1897	6.4888	4.4464	7.4677	9.1766	7.2725	16.5415	13.9257	13.7952	12.6261	12.5488	14.7808	12.5211	9.3972	-3.08561	CMS4
TCGA-VQ-AA6J-01	9.5931	9.8912	6.1576	4.8224	6.9039	7.3303	5.1681	14.8493	13.8361	13.4139	11.8294	11.4509	14.1135	12.6428	10.5385	-3.6035	NA
TCGA-IN-A6RL-01	8.8985	8.4127	5.3748	4.8222	6.9467	7.2684	2.6512	12.3492	12.657	13.2628	12.6924	11.8433	13.2898	15.4667	10.7812	-5.1804	CMS3
TCGA-HF-7133-01	9.4111	9.785	4.9073	4.0257	7.0607	7.6392	4.4704	13.2519	13.5528	12.6101	10.668	11.4656	12.5777	13.92	10.758	-3.76611	CMS1
TCGA-VQ-AA6B-01	9.0811	8.2358	5.4763	4.8289	8.4077	6.6898	2.6702	13.4642	12.2791	13.9723	13.8316	11.3652	14.7803	8.656	10.6756	-4.30982	CMS2
TCGA-BR-8296-01	10.3042	10.0741	5.8897	5.094	7.2662	7.4093	6.2352	14.2442	13.8907	13.2517	14.0877	11.2252	12.3653	14.4308	11.0132	-3.79481	NA
TCGA-VQ-A91W-01	9.1264	8.8769	4.0278	2.1208	7.1094	6.5032	2.8034	14.0617	12.9508	13.6226	13.6933	10.4508	13.3047	13.0914	10.4244	-4.92227	NA
TCGA-ZA-A8F6-01	11.657	10.8742	5.9724	6.4654	6.3238	7.8991	5.4299	15.4714	14.3513	13.1835	13.3626	11.7499	14.2117	12.1964	10.5848	-3.16543	CMS4
TCGA-HU-8244-01	7.0534	6.6441	1.9936	0.6749	5.1536	4.7679	1.48	10.285	11.386	13.5599	13.183	13.105	13.691	14.3364	11.4368	-7.72552	CMS3
TCGA-BR-8590-01	11.1235	10.9718	6.3936	5.3838	6.6552	7.808	6.489	15.7008	14.0355	13.0387	12.7334	11.6249	12.5832	13.8868	10.784	-3.04614	CMS4
TCGA-BR-8483-01	9.8723	8.2123	6.16	4.6281	7.2561	7.3669	5.0385	13.6892	12.7272	13.1451	14.3783	11.906	13.905	5.3335	10.6176	-3.21974	CMS2
TCGA-ZQ-A9CR-01	10.9094	10.142	9.3113	8.615	9.0405	9.7077	5.7291	16.2678	15.2054	11.9767	12.6639	11.6257	14.137	12.0164	8.9711	-1.35089	CMS4
TCGA-B7-A5TJ-01	9.3183	8.2541	4.7236	4.3794	6.601	7.1717	3.1458	13.4818	12.7819	13.8215	14.0024	11.9828	14.2418	11.9087	11.3661	-5.12526	CMS2
TCGA-CD-8525-01	10.1362	9.2858	7.1656	5.2098	8.2676	7.8971	3.0616	14.7961	14.1646	12.6583	13.2998	12.2533	12.6296	13.3888	10.9012	-3.63468	CMS1
TCGA-D7-6818-01	9.444	10.2172	7.311	6.7026	8.1236	8.8581	5.3916	16.6577	14.5002	11.7557	12.2443	12.6115	12.8952	13.2619	8.9962	-2.27124	CMS4
TCGA-HU-A4GX-01	9.0062	8.9717	5.1064	3.5633	6.7226	6.8263	3.6787	12.4022	12.8391	14.1736	13.0074	12.4525	14.6341	13.3337	10.008	-5.25527	CMS1
TCGA-CD-8530-01	11.7756	11.2439	6.4326	6.5785	8.0064	7.9665	8.1422	15.4958	14.9234	11.1976	12.4791	10.3034	11.9641	11.1718	8.9134	-0.942133	CMS4
TCGA-CG-5720-01	8.8178	9.4476	6.1775	4.1632	7.79	7.248	3.5518	12.7688	13.8799	13.5008	13.641	13.158	14.2792	10.7646	11.5687	-4.61376	CMS2
TCGA-CD-8531-01	10.224	10.0429	5.9444	6.1773	6.67	7.7489	4.6236	15.1719	16.4331	2.9334	2.8528	4.2981	2.7675	4.7624	0	6.29053	NA
TCGA-BR-8373-01	10.0244	10.3275	5.3818	5.0002	7.5954	7.6016	5.3331	15.0075	13.0352	13.4377	13.1331	10.5062	13.7127	10.5428	10.6	-3.17689	CMS4
TCGA-SW-A7EB-01	8.7505	9.0332	4.8795	5.8149	8.7292	7.269	3.592	16.7578	13.0023	13.3933	14.0888	12.6228	13.4965	12.7527	10.3333	-4.13363	CMS2
TCGA-IN-A7NR-01	9.627	9.2418	4.7798	4.2209	6.7199	8.2407	4.1024	13.4106	13.1162	13.9783	13.461	11.7964	12.9139	14.0816	9.9651	-4.53724	CMS3
TCGA-BR-A4J8-01	11.8516	9.9229	7.3217	6.7734	7.3119	7.8208	5.0668	14.6253	14.1044	12.8907	13.9451	12.7213	13.5419	14.4201	11.1558	-3.69039	CMS4
TCGA-R5-A7ZE-01	7.9846	6.9501	4.6246	4.1171	7.0888	8.544	2.6239	12.9986	12.5382	13.5588	12.7507	12.0786	13.7077	12.5157	10.264	-4.98259	CMS2
TCGA-HU-A4H8-01	8.2321	7.6845	0.6539	2.4822	5.5419	5.3625	2.0545	10.8455	12.3253	14.0582	12.6363	11.8876	13.1649	13.2923	11.3136	-6.59411	CMS3
TCGA-3M-AB46-01	10.0295	8.8933	7.1134	4.2489	6.872	7.2043	6.9734	13.7274	13.5781	12.3259	13.2857	11.7628	14.4651	14.5739	10.2125	-4.03317	NA
TCGA-CD-A4MJ-01	8.9679	8.8942	5.8953	4.8967	7.3308	8.5973	6.6075	15.4269	13.4174	13.868	13.8067	11.8056	14.0256	12.3931	11.3404	-3.98057	CMS1
TCGA-VQ-AA6F-01	9.581	9.1093	5.0196	3.4805	7.1594	6.9344	3.3518	13.6683	12.9956	13.7444	14.0376	11.9738	13.4512	14.9443	12.4108	-5.50481	CMS3
TCGA-VQ-AA69-01	8.0407	8.1121	3.5716	2.0763	5.1557	4.7274	0.9927	12.8339	11.3463	13.2272	12.4111	10.216	13.1746	9.7737	9.8403	-5.12307	NA
TCGA-BR-A4J4-01	9.2707	9.2043	5.5414	4.2555	6.2291	7.6723	6.8548	14.8759	12.8141	13.4493	13.9119	11.5867	13.3319	10.8026	9.4259	-3.56048	NA
TCGA-BR-A4J9-01	13.4456	10.3773	8.6578	7.9421	6.1705	7.6096	6.5047	16.7791	14.5821	10.1417	9.8427	9.357	10.8774	10.0452	8.0725	0.507117	CMS4
TCGA-FP-8210-01	11.5516	11.7442	5.266	7.3512	7.5909	9.2189	6.6707	15.7888	14.8468	12.3029	11.0042	10.7484	11.7242	12.3042	9.9152	-1.32995	CMS4
TCGA-VQ-AA6A-01	9.0691	7.8976	3.6534	2.7637	7.1126	6.4939	3.891	12.6879	12.0383	13.9475	14.7684	11.4377	13.3636	14.8654	11.5818	-6.03768	NA
TCGA-EQ-8122-01	10.5314	9.0927	5.9636	6.2866	7.948	7.4392	5.3653	15.3337	13.7049	13.8905	13.7332	12.3352	13.5783	13.5862	10.6353	-3.88585	CMS4
TCGA-F1-A72C-01	9.3415	9.158	7.4965	5.0237	8.6874	8.7182	6.2027	15.2655	13.5896	13.8431	13.7614	11.7897	14.1828	14.4845	11.3944	-3.96675	CMS1
TCGA-D7-6817-01	8.8492	9.5274	5.3788	4.0609	6.0856	6.4325	4.3492	13.1309	12.5578	13.8068	13.7245	13.0058	13.5092	13.3215	11.6842	-5.35619	CMS3
TCGA-CG-4476-01	11.1682	11.2239	5.2608	5.9016	7.3083	8.5584	7.1744	14.574	14.06	13.0436	11.8175	11.0756	13.2988	13.5796	9.7694	-2.62746	CMS4
TCGA-CG-5732-01	8.2571	8.7681	4.1561	3.9334	6.9411	6.359	3.8338	11.7401	13.2268	13.6488	13.5472	12.7149	13.2526	14.2311	11.2182	-5.63374	CMS3
TCGA-BR-A4QM-01	11.0281	9.5297	6.8521	4.7462	7.4387	7.2921	3.5204	12.4167	13.9101	12.691	13.8007	13.0892	14.5703	11.7279	10.413	-4.18934	CMS2
TCGA-BR-8591-01	9.6844	8.9012	6.0194	4.7525	7.1153	7.7583	5.5023	15.2169	13.2174	13.5048	11.8474	12.3039	13.5179	13.8285	11.2971	-4.0313	CMS1
TCGA-BR-8486-01	10.1879	9.9209	5.8437	4.2851	7.9286	7.8247	5.8118	13.9661	14.0724	13.9991	13.9126	12.7909	14.0796	12.2714	10.6203	-4.07441	CMS2
TCGA-BR-4280-01	7.8265	8.549	5.0108	1.734	7.0937	6.7945	4.2936	13.2596	12.7822	13.9293	13.4667	12.7224	14.4128	10.5081	10.8124	-5.15929	CMS2
TCGA-RD-A7BT-01	8.219	7.3487	1.5731	3.2768	7.7412	5.8942	4.2611	10.7406	11.9147	13.4218	14.2483	12.6094	14.3862	11.3753	9.6968	-5.84859	CMS2
TCGA-CG-4460-01	9.1494	9.2365	6.0798	3.3291	6.1145	6.7976	9.1325	13.8623	13.02	13.88	11.8426	11.8646	13.1378	12.483	8.7743	-3.47242	NA
TCGA-HF-7131-01	8.8312	9.2647	6.6327	4.23	8.2482	7.1751	5.6168	13.3891	13.4538	14.2403	14.4629	12.089	12.9402	15.3405	11.6123	-4.90958	CMS3
TCGA-BR-6801-01	9.9919	8.6088	6.5043	5.5887	8.0109	7.9104	3.9892	15.6957	13.5698	13.2488	14.5529	12.4921	14.2313	8.7534	10.8542	-3.48104	CMS2
TCGA-VQ-A8PC-01	10.4331	10.1765	0.4074	3.7787	6.6371	7.8559	4.4079	12.461	13.1997	13.0858	14.1051	11.7222	14.2353	12.9157	10.9935	-5.13657	CMS3
TCGA-HU-8604-01	9.6998	9.8253	6.8788	5.7224	8.5234	8.7668	4.9537	15.2595	13.907	12.6984	12.7402	11.7985	14.1161	9.6775	9.7597	-2.51654	CMS2
TCGA-D7-8572-01	10.3857	10.6961	7.699	7.4111	7.8078	9.4367	8.0514	16.2416	14.199	13.5619	13.5904	12.2151	12.7866	9.9657	10.1385	-1.82877	CMS4
TCGA-CD-5800-01	7.8653	7.9252	6.0964	6.264	7.8393	6.5786	4.6902	13.5069	13.5939	12.3594	14.5953	12.5514	13.5235	13.3611	10.9018	-4.61988	CMS2
TCGA-VQ-A94O-01	9.1171	8.122	3.0342	3.0961	7.7211	6.8677	9.4364	16.1773	12.6694	13.8968	14.1935	12.4787	14.1623	8.5956	9.7184	-3.70296	CMS2
TCGA-VQ-A94T-01	9.0096	8.3816	5.2805	3.9075	6.8981	6.5403	4.4769	14.0413	12.6109	12.751	13.1101	12.5114	13.2983	14.0412	11.6367	-4.98626	NA
TCGA-RD-A8N4-01	12.9051	10.1881	3.3997	6.117	6.5288	7.3791	7.6446	15.9276	14.1191	7.0072	11.9584	8.8016	9.845	11.4678	8.2893	-0.204983	CMS4
TCGA-HU-8608-01	9.6807	10.3473	3.6903	2.9061	6.855	7.6244	3.1007	14.6552	13.4937	13.3553	11.0529	11.8389	12.5947	13.6826	11.0314	-4.22003	CMS1
TCGA-VQ-A91X-01	7.29	5.9274	2.3994	1.8341	5.2062	5.1551	0.8915	9.0202	10.6062	13.3997	14.055	11.2245	14.4133	10.8337	10.1619	-6.97801	CMS2
TCGA-KB-A93G-01	11.4372	11.302	9.5657	9.7266	9.1482	11.1922	8.9256	18.1623	15.2469	12.4299	12.5371	10.3231	12.4177	11.6845	8.6966	0.285928	CMS4
TCGA-D7-8570-01	9.707	10.7101	7.5738	4.5554	7.2867	8.7329	5.5872	15.5941	14.4599	13.3335	12.9408	10.4871	12.3871	14.7046	9.5548	-2.87831	CMS4
TCGA-CD-8524-01	10.4311	9.9717	5.9171	5.1276	8.2731	8.6525	5.7989	14.7459	14.4426	12.0544	13.4264	10.7272	13.096	12.2953	10.3218	-2.72457	CMS4
TCGA-R5-A7O7-01	10.4464	9.0231	7.1228	5.6294	9.283	8.0259	4.5744	13.5479	13.6866	13.0335	12.6552	12.122	13.3928	12.9279	9.6842	-3.26488	NA
TCGA-CD-A4MI-01	12.1946	10.6043	8.0974	6.9773	7.7749	8.7173	5.3439	15.9295	15.339	12.0518	11.0823	11.0441	12.3613	13.0736	10.277	-1.53966	CMS4
TCGA-BR-4370-01	11.2806	10.7148	6.7038	5.4551	7.9468	9.5355	7.038	17.3599	14.5785	13.5097	14.3639	11.1536	13.8782	12.3244	9.9822	-2.46722	CMS4
TCGA-VQ-A94R-01	10.6086	10.5257	3.2684	5.2025	5.8722	7.8734	3.9139	14.4232	13.7086	12.8881	13.2309	11.2978	13.4917	13.1734	10.537	-4.05909	NA
TCGA-CD-8535-01	8.6995	9.17	5.0943	3.4569	8.3623	8.4853	6.6783	15.5566	12.9267	12.7696	13.1582	11.8368	12.8912	10.5817	9.348	-3.04982	NA
TCGA-BR-7707-01	8.319	8.2466	6.4811	6.1889	7.9976	7.6827	5.0769	15.1173	13.6053	12.4609	14.0055	13.2133	13.2248	13.1471	11.1229	-4.11626	CMS1
TCGA-HU-A4GU-01	7.6498	7.9841	4.8209	3.8428	7.0774	7.3172	4.8354	14.1743	12.6023	13.771	13.2887	11.3628	15.0789	12.9952	10.3799	-5.00117	CMS2
TCGA-CD-5799-01	8.3413	8.3543	6.4708	5.341	8.2353	7.7574	6.5145	15.5542	13.7903	13.3102	13.8978	12.7015	14.1808	14.6912	11.1206	-4.38823	NA
TCGA-KB-A93H-01	8.1343	7.1355	3.5035	2.0365	6.4315	5.5865	1.0244	11.0711	12.1512	12.349	12.3099	12.0068	14.6999	11.8878	9.9356	-5.85656	NA
TCGA-CG-4444-01	9.6366	10.127	4.9018	4.1498	8.0602	7.7169	5.928	14.6562	13.3094	13.0623	12.8319	12.0087	13.4725	9.6648	8.9723	-2.94809	CMS3
TCGA-BR-A4J7-01	12.2376	10.6765	6.718	7.5938	6.5071	6.9915	6.4237	15.2378	15.043	10.8459	11.6684	10.7055	12.3439	12.9271	8.5094	-1.45237	CMS4
TCGA-BR-4357-01	9.6723	10.4465	6.8738	4.2538	8.2591	7.6286	6.6181	15.9173	14.103	13.1428	12.6559	11.4176	14.4518	12.8449	9.9461	-3.10179	CMS4
TCGA-BR-A4PE-01	8.7543	9.448	6.0434	5.6056	7.3027	8.8796	5.9807	15.2107	13.9659	13.3279	12.8985	11.3832	13.8108	13.3012	10.5224	-3.51946	CMS1
TCGA-BR-8372-01	9.7374	9.213	5.9061	4.4922	6.8339	6.7573	3.2211	13.169	13.0454	12.9542	13.6745	13.8017	14.0174	10.6266	10.785	-4.60152	NA
TCGA-HU-A4GC-01	9.4951	9.044	4.5765	5.1984	5.9725	7.4915	3.7927	14.0003	13.1462	14.1115	13.4351	12.7135	13.4795	12.3609	10.8199	-4.74038	CMS3
TCGA-CG-5734-01	8.9248	9.1928	5.9457	5.6463	9.2668	7.9223	3.2724	12.571	14.1914	13.0151	14.7867	13.0895	14.0246	15.1439	12.1281	-5.14982	CMS3
TCGA-RD-A8N9-01	11.5951	11.0778	7.6579	6.3043	7.8797	8.7884	7.3579	15.5331	14.7301	9.6911	11.6869	11.4972	12.526	14.2878	10.4184	-1.58187	CMS4
TCGA-D7-A6F2-01	9.2091	9.6267	5.7883	5.0216	7.0342	6.7139	4.3554	13.7265	13.4035	13.8694	14.1486	11.9904	14.7363	14.736	10.3581	-4.98656	CMS3
TCGA-VQ-A92D-01	9.3309	8.2991	6.0523	4.2101	8.5634	7.5048	5.5398	14.6891	12.735	15.0343	14.97	11.763	14.0656	13.0101	11.1364	-4.78273	CMS1
TCGA-HU-8610-01	9.5276	10.3417	5.2407	4.2117	7.9953	8.585	4.8819	15.308	14.801	12.2836	10.5403	11.4311	13.269	12.6382	10.7171	-2.82512	CMS4
TCGA-CD-8533-01	9.0276	8.7059	3.0191	4.3184	6.2567	6.9913	3.5643	13.2533	12.4621	12.8964	12.7436	11.8036	13.5776	10.1707	8.7519	-4.14633	CMS2
TCGA-CG-4474-01	10.512	10.7285	6.1796	4.5286	7.9971	8.898	6.2941	15.4067	14.0111	13.7097	11.7118	11.6221	13.7612	11.8393	10.2535	-2.75452	CMS2
TCGA-CD-A487-01	11.1574	9.2928	7.386	5.6482	7.7936	7.586	7.5397	15.1688	13.6487	5.7493	12.8189	13.1969	12.8453	13.7164	10.0322	-1.92414	CMS4
TCGA-BR-A4J5-01	12.0819	10.8643	7.5993	7.8803	7.66	8.857	8.0596	16.1614	14.9684	12.9495	12.5978	11.8668	13.2732	12.8931	10.1171	-1.82378	CMS4
TCGA-BR-8487-01	8.8837	8.5651	6.1041	3.781	6.6449	7.211	1.7301	14.4931	13.4112	13.3873	13.5195	12.2392	14.1675	14.7182	11.2616	-5.34619	NA
TCGA-CG-5719-01	10.5419	9.9812	8.4809	6.8404	7.9985	8.6073	7.061	16.1461	15.5732	13.7646	12.8524	11.4166	12.7931	14.5477	11.5767	-2.68846	CMS4
TCGA-BR-8687-01	9.6674	8.8727	5.5055	6.5122	7.3588	7.0067	4.8967	13.7565	12.9806	13.5654	12.4022	10.4453	12.9074	13.5534	11.0039	-3.80659	CMS3
TCGA-CG-5718-01	7.8601	8.6087	6.8146	5.7993	7.9296	7.1124	4.7448	14.9672	13.6235	12.1056	13.5402	12.6743	13.4651	13.8614	10.4732	-4.07994	NA
TCGA-F1-A448-01	10.4151	10.3889	8.2094	6.7024	8.4019	8.3295	6.0082	14.5791	14.3644	13.0177	13.5361	12.6579	13.5851	14.1139	10.6789	-3.22061	CMS3
TCGA-RD-A8N5-01	11.0238	10.7171	8.1433	7.8449	7.9336	10.4508	7.5672	16.8806	14.5522	12.8843	13.4373	12.2362	12.8849	12.7388	10.2896	-1.84368	CMS4
TCGA-BR-6566-01	8.8327	8.9773	8.3967	7.1224	8.053	8.4454	6.468	16.0845	14.409	12.5516	14.3743	13.3723	14.7007	13.9036	11.1001	-3.69054	CMS1
TCGA-FP-7916-01	10.6229	10.5913	5.9922	5.6212	7.2073	8.0555	5.2329	14.196	13.9651	13.8706	13.3795	11.6493	13.0533	14.0915	10.4844	-3.70094	CMS4
TCGA-BR-8368-01	8.3139	7.94	4.3318	3.8702	6.7981	6.541	2.8405	12.4196	12.2113	13.7549	13.5898	12.2367	14.9002	13.4192	11.2352	-5.93751	NA
TCGA-HU-A4GN-01	8.6484	8.3173	4.8298	4.4907	6.2735	6.9902	3.3728	13.606	12.5788	13.481	12.3758	12.3929	13.374	12.8428	11.4056	-4.96674	CMS1
TCGA-HU-A4G8-01	8.9901	8.9591	4.7369	4.0605	6.3624	7.0202	4.9952	13.5884	13.0505	13.199	12.8622	12.543	14.2737	14.4642	11.3176	-5.13625	CMS1
TCGA-BR-7957-01	11.7893	11.3424	6.0859	7.8696	8.7322	8.8562	6.1114	15.6275	14.5847	13.1581	11.9713	11.511	12.4766	11.114	9.2462	-1.46851	CMS4
TCGA-VQ-A8PH-01	8.9324	7.7738	3.1651	3.0151	7.8588	6.3658	7.4068	11.722	12.6369	11.8399	12.7276	11.5323	14.0661	10.1473	9.6362	-4.00527	CMS2
TCGA-HU-8243-01	9.3998	8.8682	5.1947	4.5442	9.4239	7.5435	4.1711	14.7467	13.2622	13.6609	14.3449	12.716	13.7076	13.5112	10.7121	-4.53608	NA
TCGA-VQ-A91E-01	8.5567	8.0787	1.8506	2.7011	5.4926	5.3767	2.7011	11.2181	12.0615	13.6654	13.2129	11.8886	13.4189	15.5202	11.4534	-6.74467	CMS1
TCGA-HF-7134-01	9.3287	8.8212	5.0062	2.7865	7.9981	7.3909	4.036	14.1045	13.5724	13.8945	14.2711	12.1232	13.3843	14.0293	10.7477	-4.95896	CMS3
TCGA-VQ-AA6D-01	8.0288	7.4919	4.926	3.6047	7.9505	6.6167	1.6929	14.061	11.8394	12.8345	12.7392	10.8651	14.153	13.6452	10.8535	-5.15821	NA
TCGA-D7-5577-01	8.4614	9.3314	5.2662	4.3992	6.2161	7.9005	4.0665	13.2516	13.4091	13.3725	13.4519	12.0583	12.8988	14.5103	11.4308	-4.92021	CMS1
TCGA-BR-A4CS-01	9.795	9.8298	7.1522	6.2798	7.6535	7.8808	4.0812	14.4892	14.0922	13.7348	11.6009	11.4804	13.6548	9.7386	10.0071	-2.67458	NA
TCGA-BR-6453-01	9.7701	10.6858	7.4011	7.9089	7.5707	7.6485	5.1335	12.9536	15.1214	12.4594	13.51	12.4885	13.3849	8.975	10.1851	-2.47897	CMS4
TCGA-FP-8631-01	10.1966	9.02	7.2217	4.6983	6.9577	8.3023	6.6452	15.0214	13.2234	12.9415	13.0943	12.0442	13.4143	16.0373	11.1983	-4.08981	NA
TCGA-BR-7723-01	9.0926	9.5935	5.3766	5.7221	8.3226	7.1032	5.6662	15.6906	13.3649	13.4147	10.8974	10.7759	12.3985	4.5779	8.9978	-1.29567	CMS4
TCGA-3M-AB47-01	11.1651	10.5824	5.9499	6.3828	7.2247	8.5281	5.6075	14.5299	14.7214	11.2208	11.382	12.0386	14.4031	10.606	10.4358	-2.27085	CMS4
TCGA-B7-5816-01	9.166	10.2463	8.6667	6.7739	9.3293	10.5614	8.2047	17.113	14.4744	13.5022	11.5653	12.4499	12.6592	15.584	11.9972	-2.45567	CMS4
TCGA-HU-A4G2-01	10.2266	9.1002	4.9012	2.9854	7.4846	8.472	3.2363	15.0522	14.473	13.0489	12.2104	10.768	13.004	14.309	10.3626	-3.84698	CMS3
TCGA-IN-A6RS-01	8.9699	8.8091	5.4363	5.2077	7.2916	8.2292	0.8844	14.715	13.5216	12.0444	12.6254	11.4063	14.3682	11.4787	9.7327	-3.82431	NA
TCGA-HU-A4G9-01	7.2069	6.1966	1.4503	2.0116	4.8442	4.1261	0.5192	9.5448	10.6221	13.7789	10.8616	12.1359	13.3874	14.7779	11.5503	-7.57958	CMS3
TCGA-CD-8532-01	9.8841	9.8515	5.9067	5.1411	6.2166	7.0946	5.126	13.1466	13.5978	14.168	11.6492	13.0265	13.2986	14.9634	11.9502	-4.73543	CMS3
TCGA-IN-7808-01	9.9054	10.9277	4.6478	6.0823	7.4693	7.7229	7.4507	10.6694	14.4425	11.7032	12.6145	11.283	12.3802	12.7608	10.195	-3.00967	NA
TCGA-BR-6852-01	9.1941	10.0843	7.4141	4.0576	7.1324	8.2385	6.6681	15.7911	13.8763	12.87	13.5313	12.3133	12.6911	11.9187	12.5371	-3.48175	CMS1
TCGA-BR-6455-01	8.8325	9.125	5.6195	5.6287	6.8661	6.5026	4.6485	14.1409	13.3964	13.5251	12.6418	10.6585	12.8359	13.2594	9.8393	-3.81998	NA
TCGA-IN-A6RN-01	9.3405	8.157	5.1427	3.8153	9.1503	7.8949	3.8153	12.4515	12.2681	12.1677	11.2907	11.646	12.5734	14.5432	10.4225	-4.10329	CMS3
TCGA-BR-8366-01	10.3631	10.5083	5.5677	5.6947	7.9624	9.327	5.966	15.7544	13.9859	13.111	13.0937	11.3431	13.0446	12.5231	9.627	-2.66492	CMS4
TCGA-HU-A4H2-01	9.1506	8.7083	5.8467	3.552	6.9804	5.8826	2.8835	12.5535	12.8316	13.0425	12.6966	12.1186	13.2882	12.8141	10.2545	-4.77028	NA
TCGA-CG-4477-01	10.1139	9.9873	6.3063	6.5146	8.1144	8.5201	5.8597	14.4529	13.8037	12.9317	12.5606	11.4979	14.0667	13.3154	10.5651	-3.19258	CMS1
TCGA-BR-A4IZ-01	10.9496	11.8996	7.9588	9.1888	9.5842	11.0843	8.7994	16.7027	16.3455	10.3189	10.9988	9.5776	10.9762	11.877	8.6508	0.990439	CMS4
TCGA-BR-4279-01	11.1305	10.7922	7.3853	6.6179	8.3574	9.5153	7.691	15.4856	15.0962	10.9122	12.5593	11.1659	13.3886	12.3591	8.8405	-1.30744	CMS4
TCGA-VQ-A8E7-01	9.2451	8.6365	7.1466	5.6016	6.5717	7.4759	4.285	13.8573	13.0146	13.8802	13.7777	12.0033	13.7981	13.1914	10.301	-4.39925	CMS2
TCGA-D7-8578-01	11.0943	10.091	6.6528	6.8555	7.6596	7.9862	8.1334	16.9649	14.3983	14.1588	14.4672	12.8174	12.9869	12.307	10.4056	-2.87537	CMS4
TCGA-VQ-A8PJ-01	8.6916	7.9881	5.0212	2.8669	6.6331	7.1493	2.4274	13.4114	12.7079	13.7721	13.7545	12.2999	13.1523	14.8532	11.3763	-5.76839	CMS3
TCGA-CD-8534-01	10.3773	10.1962	3.5081	5.3442	6.3348	7.0612	4.4433	13.8216	13.5427	11.905	12.6257	12.4211	13.7912	12.4089	11.1342	-4.08886	NA
TCGA-BR-8060-01	10.2948	10.1673	6.1987	5.6881	7.8598	7.4311	10.2173	15.2947	13.8002	9.6126	11.4249	10.2944	11.4203	8.5515	3.6025	0.5103	CMS4
TCGA-VQ-A94U-01	10.6591	10.4153	2.0578	6.8341	6.2874	6.9585	5.5627	13.7194	14.072	12.0676	12.6248	11.535	13.0627	14.1258	10.7633	-3.85583	NA
TCGA-BR-7901-01	10.8523	9.851	7.3996	5.9624	8.1558	8.4061	7.1252	15.4585	13.9549	12.8846	13.6568	12.1687	13.0523	14.3054	9.907	-2.97738	CMS4
TCGA-FP-7998-01	10.773	10.9743	6.2861	5.1206	6.9062	7.7338	4.6818	15.592	14.0064	13.2283	11.7007	11.1879	11.9154	13.5303	10.6042	-2.90844	CMS4
TCGA-VQ-A91K-01	9.6391	9.0535	5.2566	4.2845	6.5263	7.0242	3.7177	15.3849	13.0598	14.4954	13.6836	13.0272	14.1452	15.1867	12.4486	-5.61483	CMS1
TCGA-VQ-A91V-01	8.8299	7.6173	3.1679	3.0569	5.8722	6.277	1.4136	10.8903	11.7077	13.9024	13.2459	12.1714	13.7811	15.0188	11.191	-6.68146	CMS3
TCGA-CG-5723-01	8.7534	9.2055	6.6192	6.2908	8.3336	8.5295	4.485	14.7616	14.0052	12.4394	12.8357	12.9921	12.2862	15.0555	9.1953	-3.46917	CMS1
TCGA-BR-4362-01	9.1202	9.6197	5.3784	4.0118	7.2333	7.9707	5.0329	15.0637	13.3673	12.9976	13.8492	12.2435	13.4518	13.7832	11.1025	-4.37152	CMS1
TCGA-BR-8678-01	8.0067	8.8371	7.3291	4.4043	9.5241	8.0955	6.4077	15.5286	12.9204	13.1928	12.5519	11.7068	13.7063	10.238	8.4593	-2.63657	NA
TCGA-HU-A4H3-01	8.2261	8.8222	6.0545	4.3805	7.3634	7.8284	5.1799	14.4547	13.0416	13.6167	14.7952	13.3927	15.0732	14.508	10.7222	-5.3123	CMS1
TCGA-CD-A48C-01	9.7315	9.1457	6.4614	5.0494	7.9857	8.6781	6.8554	15.94	14.0218	12.7209	14.8306	11.883	13.3749	13.4691	10.4033	-3.46152	CMS4
TCGA-CG-4441-01	9.1584	9.712	7.4086	5.9726	7.9311	8.7783	6.3088	15.5157	13.9411	14.37	13.5196	12.4586	13.5481	14.1038	11.6135	-3.85487	CMS3
TCGA-FP-7735-01	9.2215	8.6904	6.4328	4.2624	7.9318	7.1085	3.9523	13.369	13.9654	13.8707	14.3717	12.3244	12.611	13.1658	10.8322	-4.53662	NA
TCGA-BR-A4J2-01	11.5123	10.8383	7.2719	7.1273	8.9119	8.6151	7.3305	16.0921	14.8092	11.852	12.6946	9.6833	12.3118	9.7041	9.5048	-0.6797	CMS4
TCGA-VQ-A91Y-01	12.3686	10.4075	5.4024	5.7865	6.5971	8.4752	4.5986	16.5853	14.0936	11.8183	11.0245	10.8784	12.2083	14.3782	10.1651	-2.37716	CMS4
TCGA-VQ-A8P5-01	9.6972	9.3619	8.0212	5.1449	6.6131	7.6647	7.2023	16.0299	13.4132	12.7837	14.0735	11.9553	13.8494	13.9998	10.8519	-3.68022	NA
TCGA-BR-4294-01	8.8076	8.2024	3.0991	0	7.3311	6.5544	10.3522	14.8846	12.6455	13.607	7.9887	8.7831	13.5034	7.9545	7.1671	-1.84764	NA
TCGA-BR-7197-01	10.122	8.6962	5.1667	5.0384	7.9054	7.488	5.5761	14.2731	13.1974	14.1099	14.1201	10.6791	13.4494	11.9707	9.5716	-3.70977	CMS2
TCGA-CD-5803-01	10.888	10.7368	5.6271	7.4787	7.5013	8.504	5.4711	16.2354	15.2423	6.8633	11.9337	11.8473	12.0509	12.8697	11.1843	-1.38212	CMS4
TCGA-D7-A4YU-01	10.4208	10.5468	4.3865	4.3007	6.4329	7.2667	4.99	13.9747	13.3902	12.2005	12.6303	11.3757	12.9193	12.5288	10.2008	-3.56376	CMS1
TCGA-D7-5578-01	8.8472	9.6694	5.331	6.2234	8.3404	8.0275	3.7491	13.5941	14.2357	13.3921	14.4524	13.1042	13.495	11.493	11.0529	-4.16296	CMS2
TCGA-CG-4472-01	11.122	11.3128	4.7991	4.8583	5.3599	8.1973	5.3183	14.8664	14.7029	13.3445	12.2137	11.2591	13.3579	14.3225	10.2183	-3.50411	CMS4
TCGA-BR-4292-01	8.2027	8.8962	5.342	3.8897	6.4276	7.5461	2.1937	13.4579	13.1468	14.0163	13.2294	11.8979	14.359	13.9104	11.0611	-5.40094	CMS1
TCGA-FP-A8CX-01	8.6154	8.374	3.7298	3.3344	6.1491	6.4632	3.7784	12.6818	12.608	14.0653	13.6226	11.3409	13.5828	15.2432	11.6488	-5.94681	CMS3
TCGA-B7-A5TI-01	9.9897	9.261	7.1077	4.8197	7.9889	8.6539	4.8012	16.0071	13.704	8.6641	12.511	12.7455	14.044	14.8809	11.147	-3.18395	CMS4
TCGA-CG-5716-01	8.9627	9.3137	4.1974	4.6305	5.7113	6.5862	5.3741	11.1497	13.403	12.9943	10.7548	9.2482	12.5899	14.0713	11.605	-4.17407	CMS3
TCGA-IN-AB1X-01	9.4089	8.9619	4.5536	4.3566	5.0214	7.5012	2.9251	11.788	12.5066	12.997	13.2352	12.2129	14.2359	15.3346	12.3023	-5.93928	CMS1
TCGA-VQ-AA6G-01	9.1775	8.1085	5.2434	4.1816	7.4702	6.1005	3.505	13.2835	12.5507	14.7521	14.196	11.9955	14.7184	14.9982	11.7351	-5.99689	CMS3
TCGA-CD-A4MH-01	10.0342	9.0266	5.9435	5.0141	6.4649	7.3774	8.9796	13.1416	13.0218	13.0818	14.3953	11.7581	14.6516	10.3823	9.9577	-3.59294	CMS2
TCGA-D7-A74A-01	7.732	7.3322	3.6573	2.5798	5.3949	5.4369	3.8356	11.0111	11.3942	13.617	13.8945	12.5786	13.8754	12.7567	11.4191	-6.53755	CMS3
TCGA-CD-A486-01	9.4582	9.0452	7.618	4.2478	8.7262	8.1763	6.5374	15.7983	14.0343	12.3326	11.9634	12.1061	13.3032	13.7404	10.8768	-3.09356	CMS4
TCGA-HU-A4GY-01	11.0942	11.9806	3.0165	7.7455	5.8824	8.6552	6.0186	15.6004	15.3276	10.6682	11.2889	10.4381	12.3009	12.0228	9.5577	-1.56599	CMS4
TCGA-BR-6458-01	9.6181	10.2642	5.7122	5.4102	7.9425	8.4464	7.5946	16.4135	14.3863	12.4546	12.3377	10.3077	12.1364	11.3689	9.1944	-1.76795	CMS4
TCGA-HU-8238-01	9.4248	9.4983	3.8938	5.0506	8.1937	7.2202	2.7381	12.1408	13.2635	13.8033	13.6861	12.7746	13.936	14.5049	12.1801	-5.54486	CMS1
TCGA-BR-4256-01	10.9338	11.0059	6.2415	5.3807	9.0191	8.7994	6.2589	16.8353	14.8045	12.3391	12.2109	11.4492	12.0814	12.5739	8.9068	-1.67365	CMS4
TCGA-BR-8592-01	12.2342	11.188	7.6419	7.1736	7.3996	8.1391	7.5304	15.9883	14.5307	12.0632	11.7371	10.7459	12.7692	10.2359	8.9158	-0.874983	CMS4
TCGA-BR-4363-01	10.0308	10.3138	6.9157	6.3741	7.2776	9.3196	7.6604	16.3263	13.8946	13.8546	7.2672	9.4215	12.8259	13.9533	10.1281	-1.45144	CMS4
TCGA-RD-A8N0-01	11.0296	11.5292	2.0109	5.8969	6.3719	8.1968	7.0697	12.9515	14.4115	12.6779	9.6032	8.5994	12.1654	13.6347	10.0637	-2.29427	CMS4
TCGA-VQ-A8PO-01	9.207	9.0129	5.3818	5.288	7.607	7.2876	5.4911	14.9965	13.3739	11.8946	14.1306	12.4708	14.2844	13.4384	10.7592	-4.20236	CMS1
TCGA-IP-7968-01	10.0366	9.4849	6.3399	4.8285	8.1098	7.3359	6.4269	15.1767	13.4044	13.4565	12.9154	11.1781	13.5632	11.7368	9.908	-3.11038	CMS4
TCGA-BR-8078-01	9.3572	10.0552	6.0596	4.8886	6.7808	8.1479	6.0596	15.6486	13.7218	13.5416	12.5397	12.0817	13.0589	12.6372	9.7752	-3.30357	CMS1
TCGA-BR-6709-01	10.4249	10.2055	6.1845	7.7717	9.5243	12.2939	9.6311	17.3026	15.7898	4.0146	4.6387	4.5336	6.1012	8.7664	6.9616	5.17824	CMS4
TCGA-HF-7132-01	9.4612	10.3605	3.424	5.0599	5.8535	7.03	4.9289	14.0405	13.9481	13.4557	12.9949	11.2784	13.7177	13.4669	11.2001	-4.45155	CMS3
TCGA-D7-A6EZ-01	8.3715	9.6271	5.0438	4.6977	7.2232	8.5143	5.1901	16.1746	13.4294	13.6567	12.5769	11.8413	13.4353	14.1765	11.0438	-4.09156	NA
TCGA-HF-A5NB-01	7.7201	7.4509	3.9773	1.6356	6.7137	6.8221	3.3737	12.6335	12.1948	13.632	13.206	12.8884	13.7777	15.0704	11.9296	-6.47049	CMS1
TCGA-HJ-7597-01	9.9911	7.9995	6.1371	4.7987	6.8956	6.8339	3.455	14.5666	13.3249	13.4177	13.5225	11.512	13.2027	13.4775	11.946	-4.62391	CMS1
TCGA-RD-A8N1-01	10.1927	10.5994	4.7761	5.722	6.6871	6.6067	5.0213	14.73	13.8571	13.079	11.9711	10.6149	12.6885	14.5714	10.5814	-3.56301	CMS4
TCGA-BR-A452-01	8.438	8.0916	4.358	4.4609	8.1599	7.0434	4.2796	15.0396	12.2369	14.0286	13.1524	11.4565	12.9157	11.2894	9.5251	-4.04929	CMS2
TCGA-BR-8680-01	7.6161	7.3137	5.9275	3.8145	5.9375	6.9406	4.7397	13.3554	12.2334	13.8568	13.0465	12.7596	14.45	12.9872	10.3034	-5.35854	CMS2
TCGA-VQ-A91A-01	10.4346	10.7932	6.7493	8.4435	8.0949	9.7932	7.3975	17.0903	14.9195	7.6706	14.0195	11.7208	12.9695	13.1292	10.0647	-1.18283	CMS4
TCGA-HU-A4H4-01	9.5466	9.5234	3.7126	4.7168	7.0567	7.2929	2.8989	13.1164	13.709	12.4341	12.4279	12.7983	13.7214	15.261	11.4594	-5.06443	CMS1
TCGA-VQ-A924-01	9.4663	8.7711	5.47	3.9812	7.0562	7.4927	4.7489	15.276	13.1931	13.04	12.8308	12.5585	13.7559	15.4035	11.2081	-4.74886	CMS1
TCGA-HU-A4H5-01	8.4732	8.6987	5.4494	1.779	7.2586	8.1341	9.788	15.4467	13.326	13.3297	13.8487	11.3647	14.0478	13.1578	10.1772	-3.94835	NA
TCGA-HU-A4GQ-01	11.3867	8.6478	6.2914	5.6366	7.4302	7.8325	6.3446	15.4088	13.2041	13.1383	13.9974	12.2321	14.3668	10.4113	9.4596	-3.13617	CMS1
TCGA-BR-8677-01	10.8146	10.7258	6.6061	6.1304	8.1941	9.1851	5.8002	15.1203	14.6521	10.9907	13.4903	12.3755	13.0051	13.0904	11.195	-2.66576	CMS4
TCGA-HU-A4GP-01	9.3083	8.8635	1.6638	3.2191	8.0801	6.5076	4.016	11.7002	13.1208	13.3895	14.7095	12.2633	14.9516	14.7707	11.8448	-6.2683	CMS3
TCGA-D7-6522-01	10.026	11.0386	6.3358	8.2608	8.3581	9.2495	5.4539	15.5327	15.8081	11.8804	13.1496	11.8155	12.8172	12.0983	10.2458	-1.99408	CMS4
TCGA-KB-A6F7-01	8.2801	8.4978	3.0276	2.7012	7.6885	6.2451	7.246	15.1482	12.4357	13.7644	12.773	12.8973	12.8656	13.0557	9.6881	-4.58844	NA
TCGA-BR-8690-01	10.221	9.5191	7.9849	4.9498	7.7294	7.9742	7.2159	14.5203	14.2621	12.1985	14.1505	12.1927	14.1858	10.7935	9.705	-2.82914	CMS2
TCGA-VQ-A8DV-01	9.0677	7.8772	2.3489	1.693	7.9765	7.5069	7.3869	15.9397	13.8472	13.9428	12.3251	10.8478	14.033	6.6966	8.2566	-2.83432	CMS2
TCGA-D7-6527-01	8.786	8.8916	5.9225	4.746	7.1584	7.0138	3.9598	13.1842	13.7775	13.6934	13.5938	10.7503	13.547	14.517	11.1596	-4.71687	CMS3
TCGA-BR-A4PD-01	9.5552	9.1741	4.4997	4.2243	8.7638	7.9438	4.064	12.8657	12.9608	13.4263	13.619	12.627	13.6822	14.2739	10.9887	-4.87492	NA
TCGA-BR-8295-01	8.5777	7.4991	4.6755	3.1025	9.1222	6.3541	13.2578	16.7116	13.1794	12.1214	12.3082	12.6159	14.1158	7.4884	7.3649	-1.838	NA
