# Supplementary material for: Consensus Molecular Subtypes Efficiently Classify Gastric Adenocarcinomas and Predict the Response to Anti-PD-1 Immunotherapy
Source: Cancers (Basel). 2022 Jul 31;14(15):3740. doi: 10.3390/cancers14153740 (PMC9367605; doi:10.3390/cancers14153740)
Supplement: Supplementary file 1 [file cancers-14-03740-s001.zip › cancers-1753514-supplementary/Revised supplementary/TableS4 GSEA.xlsx]

## Sheet: Sheet1
Table S4. Enrichment scores for gene set mRNA enrichment analysis
		TCGA				ACRG
		CMS1 vs Others	CMS2 vs Others	CMS3 vs Others	CMS4 vs Others	CMS1 vs Others	CMS2 vs Others	CMS3 vs Others	CMS4 vs Others
Signatures	Reference	n=70	n=53	n=58	n=144	n=45	n=30	n=52	n=80
ECM_RECEPTOR_INTERACTION	KEGG	0	-0.618434	-0.595115	0.671853	0	-0.681056	-0.68116	0.710852
E2F_TARGETS	HALLMARK	0.7474	0.591632	0	-0.725395	0.743843	0	0	0
MYC_TARGETS_V1	HALLMARK	0.699843	0.545448	0.276067	-0.658639	0.601215	0.572396	0	0
MYC_TARGETS_V2	HALLMARK	0.749063	0.558592	0.370507	-0.703516	0.780907	0.668153	0	0
EPITHELIAL_MESENCHYMAL_TRANSITION	HALLMARK	0	-0.644582	-0.710862	0.6891	0	0	0	0.795603
TGF_BETA_SIGNALING_PATHWAY	KEGG	-0.506708	0	0	0.559807	0	0	0	0.546107
Canonical		0	0	0	0	0	0	0	0
MAPK_SIGNALING_PATHWAY	KEGG	0	-0.400544	-0.418943	0.498689	0	-0.368646	0	0.451714
PI3K_AKT_ACTIVATION	REACTOME	0	0	0	0.407057	0	0	0	0
AKT_PATHWAY	BIOCARTA	0	-0.549304	0	0.558163	0	-0.598524	0	0.591873
NOTCH_SIGNALING_PATHWAY	KEGG	0	0	0	0	0	0	0	0.509681
CASPASE_PATHWAY	BIOCARTA	0.758682	0	0	0	0.728663	0	0	0
PROTEASOME	KEGG	0.706738	0	0	-0.606248	0.662875	0	0	0
CELL_CYCLE	KEGG	0.536657	0	0	0	0.603087	0	0	0
P53_SIGNALING_PATHWAY	KEGG	0.414578	0	0	0	0	0	0	0
CELL_CYCLE	REACTOME	0.583537	0.472141	0	-0.573734	0.61291	0	0	0
Immune		0	0	0	0	0	0	0	0
PD1_SIGNALING	REACTOME	0.879771	0	0	-0.843887	0	0	0	0
Metabolism		0	0	0	0	0	0	0	0
ASCORBATE_AND_ALDARATE_METABOLISM	KEGG	0	0	0.747772	0	0	0	0	0
FRUCTOSE_AND_MANNOSE_METABOLISM	KEGG	0	0	0.56639	-0.516059	0	0	0.624517	-0.585952
GLYCEROLIPID_METABOLISM	KEGG	-0.449455	0	0.507463	0	-0.51027	0.511629	0.509253	0
LINOLEIC_ACID_METABOLISM	KEGG	0	0	0.655349	0	0	0	0.700558	0
METABOLISM_OF_XENOBIOTICS_BY_CYTOCHROME_P450	KEGG	0	0	0.687662	0	0	0	0.795015	0
NITROGEN_METABOLISM	KEGG	0	0	0.750555	0	0	0	0.734602	0
O_GLYCAN_BIOSYNTHESIS	KEGG	0	0	0.595179	0	0	0	0.73665	0
PENTOSE_AND_GLUCURONATE_INTERCONVERSIONS	KEGG	0	0	0.76805	0	0	0	0.815885	0
PORPHYRIN_AND_CHLOROPHYLL_METABOLISM	KEGG	0	0	0.625155	0	0	0	0	0
PROPANOATE_METABOLISM	KEGG	-0.512239	0	0.511377	0	0	0	0.567227	0
PYRIMIDINE_METABOLISM	KEGG	0.437412	0	0.501494	0	0.593528	0	0	0
BUTANOATE_METABOLISM	KEGG	0	0	0.510593	0	0	0	0.690581	-0.583808
TYROSINE_METABOLISM	KEGG	0	0	0	0	0	0	0.713715	0
DRUG_METABOLISM_CYTOCHROME_P450	KEGG	0	0	0	0	-0.719006	0	0.74607	0
FATTY_ACID_METABOLISM	KEGG	0	0	0	0	0	0	0.698966	0
GLYCEROPHOSPHOLIPID_METABOLISM	KEGG	0	0	0	0	0	0	0.453403	0
HISTIDINE_METABOLISM	KEGG	-0.55181	0	0	0	-0.657491	0	0.650175	0
INOSITOL_PHOSPHATE_METABOLISM	KEGG	0	0	0	0	0	0	0.438657	0
RETINOL_METABOLISM	KEGG	0	0	0.692627	0	0	0	0.816092	0
